# Supplementary material for: Crystal structure of 4-meth­oxy-N-(piperidine-1-carbono­thio­yl)benzamide
Source: Acta Crystallogr E Crystallogr Commun. 2017 Sep 25;73(Pt 10):1530–3. doi: 10.1107/S2056989017013317 (PMC5730311; doi:10.1107/S2056989017013317)
Supplement: Supplementary file 1 [file e-73-01530-sup1.cif]

##############################################################################
#                                                                            #
# This CIF contains the data in a paper accepted for publication in          #
# Acta Crystallographica Section E. It conforms to the requirements of       #
# Notes for Authors for Acta Crystallographica Section E, and has been       #
# peer reviewed under the auspices of the IUCr Commission on Journals.       #
#                                                                            #
# Full details of the Crystallographic Information File format               #
# are given in the paper "The Crystallographic Information File (CIF):       #
# a New Standard Archive File for Crystallography" by S. R. Hall, F. H.      #
# Allen and I. D. Brown [Acta Cryst. (1991), A47, 655-685].                  #
#                                                                            #
# The current version of the core CIF dictionary is obtainable from          #
# ftp://ftp.iucr.org/pub/cif_core.dic.                                       #
#                                                                            #
# Software is freely available for graphical display of the structure(s)     #
# in this CIF. For information consult the CIF software page                 #
# http://www.iucr.org/resources/cif/software.                                #
#                                                                            #
# This file may be used for bona fide research purposes within the           #
# scientific community so long as proper attribution is given to the journal # 
# article from which it was obtained.                                        #
#                                                                            #
##############################################################################
data_I
_audit_creation_method     SHELXL-97
_chemical_name_systematic
;
4-Methoxy-<i>N</i>-(piperidine-1-carbonothioyl)benzamide
;
_chemical_name_common     ?
_chemical_formula_moiety     'C14 H18 N2 O2 S'
_chemical_formula_sum     'C14 H18 N2 O2 S'
_chemical_formula_iupac     'C14 H18 N2 O2 S'
_chemical_formula_weight     278.36
_chemical_melting_point_gt     402
_chemical_melting_point_lt     401
_symmetry_cell_setting     monoclinic
_symmetry_space_group_name_H-M     'P 21/c'
_symmetry_space_group_name_Hall     '-P 2ybc'
loop_
    _symmetry_equiv_pos_as_xyz
    'x, y, z'
    '-x, y+1/2, -z+1/2'
    '-x, -y, -z'
    'x, -y+1/2, z+1/2'
_cell_length_a     8.2228(9)
_cell_length_b     18.1289(19)
_cell_length_c     9.9450(10)
_cell_angle_alpha     90.00
_cell_angle_beta     106.612(3)
_cell_angle_gamma     90.00
_cell_volume     1420.6(3)
_cell_formula_units_Z     4
_cell_measurement_reflns_used     9933
_cell_measurement_theta_min     3.10
_cell_measurement_theta_max     25.0
_cell_measurement_temperature     296(2)
_exptl_crystal_description     block
_exptl_crystal_colour     pale-yellow
_exptl_crystal_size_max     0.50
_exptl_crystal_size_mid     0.35
_exptl_crystal_size_min     0.16
_exptl_crystal_density_diffrn     1.301
_exptl_crystal_density_meas     ?
_exptl_crystal_density_method     'not measured'
_exptl_crystal_F_000     592
_exptl_absorpt_coefficient_mu     0.228
_exptl_absorpt_correction_type     multi-scan
_exptl_absorpt_process_details
;
(SADABS; Bruker, 2007)
;
_exptl_absorpt_correction_T_min     0.8947
_exptl_absorpt_correction_T_max     0.9645
_exptl_special_details     ?
_diffrn_ambient_temperature     296(2)
_diffrn_radiation_type     MoK\a
_diffrn_radiation_wavelength     0.71073
_diffrn_radiation_source     'fine-focus sealed tube'
_diffrn_radiation_monochromator     graphite
_diffrn_measurement_device_type     'Bruker SMART APEX CCD area-detector'
_diffrn_measurement_method     '\w scan'
_diffrn_detector_area_resol_mean     ?
_diffrn_reflns_number     38784
_diffrn_reflns_av_R_equivalents     0.0494
_diffrn_reflns_av_sigmaI/netI     0.0181
_diffrn_reflns_theta_min     3.06
_diffrn_reflns_theta_max     25.00
_diffrn_reflns_theta_full     25.00
_diffrn_measured_fraction_theta_max     0.998
_diffrn_measured_fraction_theta_full     0.998
_diffrn_reflns_limit_h_min     -9
_diffrn_reflns_limit_h_max     9
_diffrn_reflns_limit_k_min     -21
_diffrn_reflns_limit_k_max     21
_diffrn_reflns_limit_l_min     -11
_diffrn_reflns_limit_l_max     11
_diffrn_standards_number     ?
_diffrn_standards_interval_count     ?
_diffrn_standards_interval_time     ?
_diffrn_standards_decay_%     ?
_refine_special_details
;
 Refinement of F^2^ against ALL reflections.  The weighted R-factor wR and
 goodness of fit S are based on F^2^, conventional R-factors R are based
 on F, with F set to zero for negative F^2^. The threshold expression of
 F^2^ > 2sigma(F^2^) is used only for calculating R-factors(gt) etc. and is
 not relevant to the choice of reflections for refinement.  R-factors based
 on F^2^ are statistically about twice as large as those based on F, and R-
 factors based on ALL data will be even larger.
;
_reflns_number_total     2500
_reflns_number_gt     1955
_reflns_threshold_expression     >2sigma(I)
_refine_ls_structure_factor_coef     Fsqd
_refine_ls_matrix_type     full
_refine_ls_R_factor_all     0.1009
_refine_ls_R_factor_gt     0.0813
_refine_ls_wR_factor_gt     0.2239
_refine_ls_wR_factor_ref     0.2507
_refine_ls_goodness_of_fit_ref     1.027
_refine_ls_restrained_S_all     1.027
_refine_ls_number_reflns     2500
_refine_ls_number_parameters     178
_refine_ls_number_restraints     0
_refine_ls_hydrogen_treatment     mixed
_refine_ls_weighting_scheme     calc
_refine_ls_weighting_details
         'calc w=1/[\s^2^(Fo^2^)+(0.1213P)^2^+2.9951P] where P=(Fo^2^+2Fc^2^)/3'
_atom_sites_solution_hydrogens     geom
_atom_sites_solution_primary     direct
_atom_sites_solution_secondary     difmap
_refine_ls_shift/su_max     0.000
_refine_ls_shift/su_mean     0.000
_refine_diff_density_max     0.987
_refine_diff_density_min     -0.524
_refine_ls_extinction_method
;
SHELXL97 (Sheldrick, 2008)
;
_refine_ls_extinction_coef     0.012(4)
_refine_ls_extinction_expression
                                  'Fc^*^=kFc[1+0.001xFc^2^\l^3^/sin(2\q)]^-1/4^'
loop_
    _atom_type_symbol
    _atom_type_description
    _atom_type_scat_dispersion_real
    _atom_type_scat_dispersion_imag
    _atom_type_scat_source
    'C' 'C' 0.0033 0.0016
                         'International Tables Vol C Tables 4.2.6.8 and 6.1.1.4'
    'H' 'H' 0.0000 0.0000
                         'International Tables Vol C Tables 4.2.6.8 and 6.1.1.4'
    'N' 'N' 0.0061 0.0033
                         'International Tables Vol C Tables 4.2.6.8 and 6.1.1.4'
    'O' 'O' 0.0106 0.0060
                         'International Tables Vol C Tables 4.2.6.8 and 6.1.1.4'
    'S' 'S' 0.1246 0.1234
                         'International Tables Vol C Tables 4.2.6.8 and 6.1.1.4'
_computing_data_collection
;
SMART (Bruker, 2007)
;
_computing_cell_refinement
;
SAINT (Bruker, 2007)
;
_computing_data_reduction
;
SAINT (Bruker, 2007)
;
_computing_structure_solution
;
SHELXS97 (Sheldrick, 2008)
;
_computing_structure_refinement
;
SHELXL97 (Sheldrick, 2015)
;
_computing_molecular_graphics
;
<i>OLEX2</i> (Dolomanov <i>et al.</i>,  2009)
;
_computing_publication_material
;
PLATON (Spek, 2009) and publCIF (Westrip, 2010)
;
loop_
    _atom_site_type_symbol
    _atom_site_label
    _atom_site_fract_x
    _atom_site_fract_y
    _atom_site_fract_z
    _atom_site_U_iso_or_equiv
    _atom_site_adp_type
    _atom_site_calc_flag
    _atom_site_refinement_flags
    _atom_site_occupancy
    _atom_site_symmetry_multiplicity
    _atom_site_disorder_assembly
    _atom_site_disorder_group
    S S1 0.10498(18) 0.58727(6) 1.00073(14) 0.0680(5) Uani d . 1 1 . .
    O O1 0.0919(5) 0.77247(17) 0.7982(3) 0.0700(10) Uani d . 1 1 . .
    O O2 -0.3058(4) 1.02962(17) 0.9922(3) 0.0636(9) Uani d . 1 1 . .
    N N1 0.1299(4) 0.73279(18) 1.0176(3) 0.0460(8) Uani d . 1 1 . .
    N N2 0.3615(6) 0.6709(2) 0.9800(6) 0.0807(15) Uani d . 1 1 . .
    C C1 -0.0338(5) 0.8445(2) 0.9412(4) 0.0416(9) Uani d . 1 1 . .
    C C2 -0.1170(5) 0.8893(3) 0.8297(4) 0.0529(11) Uani d . 1 1 . .
    H H2 -0.1117 0.8781 0.7397 0.064 Uiso calc R 1 1 . .
    C C3 -0.2068(6) 0.9496(3) 0.8504(4) 0.0587(11) Uani d . 1 1 . .
    H H3 -0.2622 0.9788 0.7742 0.070 Uiso calc R 1 1 . .
    C C4 -0.2165(5) 0.9679(2) 0.9832(4) 0.0487(10) Uani d . 1 1 . .
    C C5 -0.1338(5) 0.9242(2) 1.0951(4) 0.0496(10) Uani d . 1 1 . .
    H H5 -0.1389 0.9357 1.1850 0.059 Uiso calc R 1 1 . .
    C C6 -0.0434(5) 0.8633(2) 1.0739(4) 0.0482(10) Uani d . 1 1 . .
    H H6 0.0123 0.8342 1.1502 0.058 Uiso calc R 1 1 . .
    C C7 0.0655(5) 0.7812(2) 0.9123(4) 0.0460(10) Uani d . 1 1 . .
    C C8 0.2076(6) 0.6650(2) 0.9959(4) 0.0502(10) Uani d . 1 1 . .
    C C9 0.4655(9) 0.7393(3) 0.9999(9) 0.102(2) Uani d . 1 1 . .
    H H9A 0.3928 0.7814 0.9997 0.122 Uiso calc R 1 1 . .
    H H9B 0.5499 0.7374 1.0907 0.122 Uiso calc R 1 1 . .
    C C10 0.5469(9) 0.7491(4) 0.8969(9) 0.105(2) Uani d . 1 1 . .
    H H10A 0.6200 0.7920 0.9201 0.126 Uiso calc R 1 1 . .
    H H10B 0.4624 0.7588 0.8082 0.126 Uiso calc R 1 1 . .
    C C11 0.6528(7) 0.6829(4) 0.8795(8) 0.0910(18) Uani d . 1 1 . .
    H H11A 0.6892 0.6889 0.7956 0.109 Uiso calc R 1 1 . .
    H H11B 0.7533 0.6796 0.9593 0.109 Uiso calc R 1 1 . .
    C C12 0.5502(10) 0.6128(4) 0.8685(10) 0.119(3) Uani d . 1 1 . .
    H H12A 0.4694 0.6110 0.7759 0.143 Uiso calc R 1 1 . .
    H H12B 0.6262 0.5711 0.8762 0.143 Uiso calc R 1 1 . .
    C C13 0.4638(11) 0.6046(3) 0.9654(10) 0.119(3) Uani d . 1 1 . .
    H H13A 0.5442 0.5940 1.0557 0.143 Uiso calc R 1 1 . .
    H H13B 0.3885 0.5625 0.9396 0.143 Uiso calc R 1 1 . .
    C C14 -0.3187(7) 1.0502(3) 1.1266(6) 0.0678(13) Uani d . 1 1 . .
    H H14A -0.3689 1.0106 1.1649 0.102 Uiso calc R 1 1 . .
    H H14B -0.3884 1.0934 1.1179 0.102 Uiso calc R 1 1 . .
    H H14C -0.2076 1.0605 1.1877 0.102 Uiso calc R 1 1 . .
    H H1 0.085(5) 0.732(2) 1.084(4) 0.043(11) Uiso d . 1 1 . .
loop_
    _atom_site_aniso_label
    _atom_site_aniso_U_11
    _atom_site_aniso_U_22
    _atom_site_aniso_U_33
    _atom_site_aniso_U_12
    _atom_site_aniso_U_13
    _atom_site_aniso_U_23
    S1 0.0856(10) 0.0478(7) 0.0731(9) -0.0160(6) 0.0266(7) 0.0031(5)
    O1 0.124(3) 0.0583(19) 0.0390(16) -0.0046(18) 0.0422(17) -0.0021(13)
    O2 0.0632(19) 0.0547(18) 0.070(2) 0.0078(15) 0.0152(15) 0.0078(15)
    N1 0.064(2) 0.0447(19) 0.0374(17) -0.0028(15) 0.0268(16) -0.0016(14)
    N2 0.094(3) 0.042(2) 0.133(4) -0.009(2) 0.075(3) -0.019(2)
    C1 0.049(2) 0.042(2) 0.0356(19) -0.0123(16) 0.0146(16) 0.0004(15)
    C2 0.062(2) 0.063(3) 0.032(2) -0.008(2) 0.0096(17) 0.0012(18)
    C3 0.060(3) 0.065(3) 0.044(2) 0.001(2) 0.0033(19) 0.012(2)
    C4 0.043(2) 0.046(2) 0.055(2) -0.0077(17) 0.0115(17) 0.0005(18)
    C5 0.062(2) 0.050(2) 0.040(2) -0.0004(19) 0.0181(18) -0.0006(17)
    C6 0.064(2) 0.048(2) 0.033(2) 0.0011(19) 0.0133(17) 0.0059(16)
    C7 0.064(2) 0.047(2) 0.0309(19) -0.0177(18) 0.0199(17) -0.0060(16)
    C8 0.070(3) 0.044(2) 0.042(2) -0.0095(19) 0.0253(19) -0.0063(16)
    C9 0.103(5) 0.054(3) 0.175(7) -0.021(3) 0.084(5) -0.028(4)
    C10 0.084(4) 0.079(4) 0.174(7) -0.015(3) 0.075(5) -0.011(4)
    C11 0.064(3) 0.095(4) 0.124(5) 0.012(3) 0.041(3) -0.005(4)
    C12 0.094(5) 0.088(5) 0.189(8) 0.018(4) 0.064(5) -0.036(5)
    C13 0.142(6) 0.055(3) 0.195(9) 0.010(4) 0.105(6) -0.010(4)
    C14 0.069(3) 0.053(3) 0.087(4) 0.004(2) 0.031(3) -0.006(2)
_geom_special_details
;
 All esds (except the esd in the dihedral angle between two l.s. planes)
 are estimated using the full covariance matrix.  The cell esds are taken
 into account individually in the estimation of esds in distances, angles
 and torsion angles; correlations between esds in cell parameters are only
 used when they are defined by crystal symmetry.  An approximate (isotropic)
 treatment of cell esds is used for estimating esds involving l.s. planes.
;
loop_
    _geom_bond_atom_site_label_1
    _geom_bond_atom_site_label_2
    _geom_bond_site_symmetry_2
    _geom_bond_distance
    _geom_bond_publ_flag
    S1 C8 . 1.651(4) ?
    O1 C7 . 1.226(4) ?
    O2 C4 . 1.356(5) ?
    O2 C14 . 1.421(6) ?
    N1 C7 . 1.352(5) ?
    N1 C8 . 1.430(5) ?
    N1 H1 . 0.84(4) ?
    N2 C8 . 1.323(6) ?
    N2 C9 . 1.487(6) ?
    N2 C13 . 1.497(7) ?
    C1 C2 . 1.386(6) ?
    C1 C6 . 1.387(5) ?
    C1 C7 . 1.484(6) ?
    C2 C3 . 1.367(6) ?
    C2 H2 . 0.9300 ?
    C3 C4 . 1.386(6) ?
    C3 H3 . 0.9300 ?
    C4 C5 . 1.377(6) ?
    C5 C6 . 1.381(6) ?
    C5 H5 . 0.9300 ?
    C6 H6 . 0.9300 ?
    C9 C10 . 1.385(9) ?
    C9 H9A . 0.9700 ?
    C9 H9B . 0.9700 ?
    C10 C11 . 1.521(8) ?
    C10 H10A . 0.9700 ?
    C10 H10B . 0.9700 ?
    C11 C12 . 1.511(9) ?
    C11 H11A . 0.9700 ?
    C11 H11B . 0.9700 ?
    C12 C13 . 1.358(10) ?
    C12 H12A . 0.9700 ?
    C12 H12B . 0.9700 ?
    C13 H13A . 0.9700 ?
    C13 H13B . 0.9700 ?
    C14 H14A . 0.9600 ?
    C14 H14B . 0.9600 ?
    C14 H14C . 0.9600 ?
loop_
    _geom_angle_atom_site_label_1
    _geom_angle_atom_site_label_2
    _geom_angle_atom_site_label_3
    _geom_angle_site_symmetry_1
    _geom_angle_site_symmetry_3
    _geom_angle
    _geom_angle_publ_flag
    C4 O2 C14 . . 117.8(3) ?
    C7 N1 C8 . . 122.2(3) ?
    C7 N1 H1 . . 117(3) ?
    C8 N1 H1 . . 115(3) ?
    C8 N2 C9 . . 125.8(4) ?
    C8 N2 C13 . . 122.0(4) ?
    C9 N2 C13 . . 111.3(5) ?
    C2 C1 C6 . . 117.9(4) ?
    C2 C1 C7 . . 118.1(3) ?
    C6 C1 C7 . . 123.9(3) ?
    C3 C2 C1 . . 120.8(4) ?
    C3 C2 H2 . . 119.6 ?
    C1 C2 H2 . . 119.6 ?
    C2 C3 C4 . . 121.0(4) ?
    C2 C3 H3 . . 119.5 ?
    C4 C3 H3 . . 119.5 ?
    O2 C4 C5 . . 124.9(4) ?
    O2 C4 C3 . . 116.1(4) ?
    C5 C4 C3 . . 119.0(4) ?
    C4 C5 C6 . . 119.9(4) ?
    C4 C5 H5 . . 120.0 ?
    C6 C5 H5 . . 120.0 ?
    C5 C6 C1 . . 121.4(4) ?
    C5 C6 H6 . . 119.3 ?
    C1 C6 H6 . . 119.3 ?
    O1 C7 N1 . . 120.0(4) ?
    O1 C7 C1 . . 122.1(4) ?
    N1 C7 C1 . . 117.9(3) ?
    N2 C8 N1 . . 115.7(3) ?
    N2 C8 S1 . . 125.9(3) ?
    N1 C8 S1 . . 118.4(3) ?
    C10 C9 N2 . . 112.9(6) ?
    C10 C9 H9A . . 109.0 ?
    N2 C9 H9A . . 109.0 ?
    C10 C9 H9B . . 109.0 ?
    N2 C9 H9B . . 109.0 ?
    H9A C9 H9B . . 107.8 ?
    C9 C10 C11 . . 113.3(6) ?
    C9 C10 H10A . . 108.9 ?
    C11 C10 H10A . . 108.9 ?
    C9 C10 H10B . . 108.9 ?
    C11 C10 H10B . . 108.9 ?
    H10A C10 H10B . . 107.7 ?
    C12 C11 C10 . . 110.2(5) ?
    C12 C11 H11A . . 109.6 ?
    C10 C11 H11A . . 109.6 ?
    C12 C11 H11B . . 109.6 ?
    C10 C11 H11B . . 109.6 ?
    H11A C11 H11B . . 108.1 ?
    C13 C12 C11 . . 115.8(6) ?
    C13 C12 H12A . . 108.3 ?
    C11 C12 H12A . . 108.3 ?
    C13 C12 H12B . . 108.3 ?
    C11 C12 H12B . . 108.3 ?
    H12A C12 H12B . . 107.4 ?
    C12 C13 N2 . . 113.8(6) ?
    C12 C13 H13A . . 108.8 ?
    N2 C13 H13A . . 108.8 ?
    C12 C13 H13B . . 108.8 ?
    N2 C13 H13B . . 108.8 ?
    H13A C13 H13B . . 107.7 ?
    O2 C14 H14A . . 109.5 ?
    O2 C14 H14B . . 109.5 ?
    H14A C14 H14B . . 109.5 ?
    O2 C14 H14C . . 109.5 ?
    H14A C14 H14C . . 109.5 ?
    H14B C14 H14C . . 109.5 ?
loop_
    _geom_torsion_atom_site_label_1
    _geom_torsion_atom_site_label_2
    _geom_torsion_atom_site_label_3
    _geom_torsion_atom_site_label_4
    _geom_torsion_site_symmetry_1
    _geom_torsion_site_symmetry_2
    _geom_torsion_site_symmetry_3
    _geom_torsion_site_symmetry_4
    _geom_torsion
    _geom_torsion_publ_flag
    C6 C1 C2 C3 . . . . -0.5(6) ?
    C7 C1 C2 C3 . . . . -178.3(4) ?
    C1 C2 C3 C4 . . . . 0.3(7) ?
    C14 O2 C4 C5 . . . . -1.5(6) ?
    C14 O2 C4 C3 . . . . 180.0(4) ?
    C2 C3 C4 O2 . . . . 178.7(4) ?
    C2 C3 C4 C5 . . . . 0.0(6) ?
    O2 C4 C5 C6 . . . . -178.6(4) ?
    C3 C4 C5 C6 . . . . -0.1(6) ?
    C4 C5 C6 C1 . . . . -0.2(6) ?
    C2 C1 C6 C5 . . . . 0.5(6) ?
    C7 C1 C6 C5 . . . . 178.1(4) ?
    C8 N1 C7 O1 . . . . -9.5(6) ?
    C8 N1 C7 C1 . . . . 171.5(3) ?
    C2 C1 C7 O1 . . . . 8.6(6) ?
    C6 C1 C7 O1 . . . . -169.0(4) ?
    C2 C1 C7 N1 . . . . -172.4(4) ?
    C6 C1 C7 N1 . . . . 10.0(6) ?
    C9 N2 C8 N1 . . . . 7.8(8) ?
    C13 N2 C8 N1 . . . . 176.1(6) ?
    C9 N2 C8 S1 . . . . -168.8(5) ?
    C13 N2 C8 S1 . . . . -0.6(9) ?
    C7 N1 C8 N2 . . . . 74.8(6) ?
    C7 N1 C8 S1 . . . . -108.2(4) ?
    C8 N2 C9 C10 . . . . -137.5(7) ?
    C13 N2 C9 C10 . . . . 53.2(9) ?
    N2 C9 C10 C11 . . . . -53.7(9) ?
    C9 C10 C11 C12 . . . . 48.7(9) ?
    C10 C11 C12 C13 . . . . -47.0(10) ?
    C11 C12 C13 N2 . . . . 49.2(11) ?
    C8 N2 C13 C12 . . . . 139.6(7) ?
    C9 N2 C13 C12 . . . . -50.6(10) ?
loop_
    _geom_hbond_atom_site_label_D
    _geom_hbond_atom_site_label_H
    _geom_hbond_atom_site_label_A
    _geom_hbond_site_symmetry_D
    _geom_hbond_site_symmetry_H
    _geom_hbond_site_symmetry_A
    _geom_hbond_distance_DH
    _geom_hbond_distance_HA
    _geom_hbond_distance_DA
    _geom_hbond_angle_DHA
    N1 H1 O1 . . 4_565 0.84(4) 2.12(4) 2.897(4) 154(4)
    C6 H6 O1 . . 4_565 0.93 2.40 3.294(5) 160
    C10 H10A Cg . . 1_655 0.97 2.890 3.851(8) 170
_iucr_refine_instructions_details
;
TITL ks_mk2_p21c in P2(1)/c
CELL 0.71073   8.2228  18.1289   9.9450  90.000 106.612  90.000
ZERR    4.00   0.0009   0.0019   0.0010   0.000   0.003   0.000
LATT 1
SYMM -X, 0.5+Y, 0.5-Z
SFAC C  H  N  O  S
UNIT 56 72 8 8 4
OMIT  -3.00  50.00
L.S. 15
EXTI  0.01248
ACTA
BOND $H
FMAP 2
PLAN 30
SIZE 0.50 0.35 0.16
CONF
HTAB
WGHT  0.121300  2.995100
FVAR  0.193840
TEMP 23.000
MOLE 1
S1     5   0.104977  0.587268  1.000728 11.000000  0.085570  0.047850 =
           0.073120  0.003090  0.026560 -0.015980
O1     4   0.091947  0.772469  0.798204 11.000000  0.124300  0.058330 =
           0.039040 -0.002110  0.042150 -0.004650
O2     4  -0.305813  1.029620  0.992155 11.000000  0.063230  0.054650 =
           0.070430  0.007820  0.015190  0.007770
N1     3   0.129881  0.732786  1.017645 11.000000  0.063510  0.044670 =
           0.037430 -0.001650  0.026850 -0.002820
N2     3   0.361485  0.670875  0.979977 11.000000  0.094060  0.041790 =
           0.132890 -0.019040  0.075160 -0.008870
C1     1  -0.033779  0.844548  0.941196 11.000000  0.048780  0.042070 =
           0.035570  0.000350  0.014620 -0.012340
C2     1  -0.117026  0.889280  0.829677 11.000000  0.061590  0.062690 =
           0.032130  0.001200  0.009650 -0.008000
AFIX 43
H2     2  -0.111748  0.878135  0.739739 11.000000 -1.200000
AFIX 0
C3     1  -0.206805  0.949596  0.850381 11.000000  0.059840  0.065320 =
           0.043700  0.011750  0.003350  0.000630
AFIX 43
H3     2  -0.262229  0.978801  0.774176 11.000000 -1.200000
AFIX 0
C4     1  -0.216451  0.967859  0.983173 11.000000  0.042750  0.046330 =
           0.055400  0.000520  0.011540 -0.007670
C5     1  -0.133833  0.924198  1.095146 11.000000  0.061620  0.049510 =
           0.039820 -0.000560  0.018100 -0.000440
AFIX 43
H5     2  -0.138946  0.935709  1.184977 11.000000 -1.200000
AFIX 0
C6     1  -0.043364  0.863293  1.073909 11.000000  0.063500  0.047960 =
           0.032910  0.005910  0.013250  0.001120
AFIX 43
H6     2   0.012327  0.834225  1.150240 11.000000 -1.200000
AFIX 0
C7     1   0.065493  0.781163  0.912345 11.000000  0.064000  0.046900 =
           0.030900 -0.006020  0.019930 -0.017690
C8     1   0.207609  0.665013  0.995862 11.000000  0.070390  0.044100 =
           0.041810 -0.006330  0.025280 -0.009500
C9     1   0.465544  0.739277  0.999855 11.000000  0.102710  0.054260 =
           0.175480 -0.027670  0.084300 -0.021010
AFIX 23
H9A    2   0.392820  0.781426  0.999685 11.000000 -1.200000
H9B    2   0.549901  0.737402  1.090749 11.000000 -1.200000
AFIX 0
C10    1   0.546888  0.749056  0.896880 11.000000  0.083990  0.078970 =
           0.174370 -0.011280  0.074670 -0.014840
AFIX 23
H10A   2   0.619961  0.791993  0.920083 11.000000 -1.200000
H10B   2   0.462442  0.758755  0.808187 11.000000 -1.200000
AFIX 0
C11    1   0.652845  0.682869  0.879505 11.000000  0.063560  0.094930 =
           0.123630 -0.005030  0.041240  0.012440
AFIX 23
H11A   2   0.689181  0.688918  0.795558 11.000000 -1.200000
H11B   2   0.753293  0.679643  0.959327 11.000000 -1.200000
AFIX 0
C12    1   0.550160  0.612828  0.868515 11.000000  0.094320  0.087510 =
           0.189480 -0.035620  0.063570  0.018030
AFIX 23
H12A   2   0.469361  0.610978  0.775906 11.000000 -1.200000
H12B   2   0.626234  0.571140  0.876237 11.000000 -1.200000
AFIX 0
C13    1   0.463820  0.604624  0.965368 11.000000  0.142420  0.054980 =
           0.195460 -0.009750  0.104530  0.010220
AFIX 23
H13A   2   0.544193  0.594013  1.055668 11.000000 -1.200000
H13B   2   0.388461  0.562544  0.939557 11.000000 -1.200000
AFIX 0
C14    1  -0.318712  1.050199  1.126564 11.000000  0.069360  0.052770 =
           0.086770 -0.006180  0.031030  0.004050
AFIX 137
H14A   2  -0.368868  1.010569  1.164908 11.000000 -1.500000
H14B   2  -0.388383  1.093427  1.117924 11.000000 -1.500000
H14C   2  -0.207602  1.060506  1.187686 11.000000 -1.500000
AFIX 0
H1     2   0.084822  0.732440  1.083919 11.000000  0.043030
Q1     1   0.368500  0.613700  0.851500 11.000000  0.050000      0.99
Q2     1   0.391900  0.747400  0.891200 11.000000  0.050000      0.91
Q3     1   0.609200  0.730500  1.007300 11.000000  0.050000      0.75
Q4     1   0.289500  0.679700  0.894100 11.000000  0.050000      0.63
Q5     1   0.368700  0.670700  1.015100 11.000000  0.050000      0.39
HKLF 4
END
;
data_Global
_journal_date_recd_electronic     2017-07-18
_journal_date_accepted     2017-09-18
_journal_name_full     'Acta Crystallographica, Section E'
_journal_year     2017
_journal_volume     73
_journal_issue     10
_journal_page_first     1530
_journal_page_last     1533
_journal_paper_category     GO
_journal_paper_doi     10.1107/S2056989017013317
_journal_coeditor_code     SU4162
_publ_contact_author_name     'Mohammad B. Kassim'
_publ_contact_author_address
;
School of Chemical Sciences and Food Technology
Faculty of Science and Technology
Universiti Kebangsaan Malaysia
43600 Selangor
Malaysia
Fuel Cell Institute
Universiti Kebangsaan Malaysia
43600 Selangor
Malaysia
;
_publ_contact_author_email     'mb_kassim@ukm.edu.my'
_publ_contact_author_fax     '+60389215410'
_publ_contact_author_phone     '+60389213980'
_publ_section_title
;
Crystal structure of 4-methoxy-<i>N</i>-(piperidine-1-carbonothioyl)benzamide
;
loop_
    _publ_author_name
    _publ_author_footnote
    _publ_author_address
    'Suhud, Khairi' .
;
School of Chemical Sciences and Food Technology
Faculty of Science and Technology
Universiti Kebangsaan Malaysia
43600 Selangor
Malaysia
Department of Chemistry
Mathematic & Natural Science Faculty
Universitas Syiah Kuala
Banda Aceh, 23111
Indonesia
;
    'Hasbullah, Siti Aishah' .
;
School of Chemical Sciences and Food Technology
Faculty of Science and Technology
Universiti Kebangsaan Malaysia
43600 Selangor
Malaysia
;
    'Ahmad, Musa' .
;
Chemical Technology Program
Faculty of Science Technology
Universiti Sains Islam Malaysia
Bandar Baru Nilai
71800 Nilai
Negeri Sembilan
;
    'Heng, Lee Yook' .
;
School of Chemical Sciences and Food Technology
Faculty of Science and Technology
Universiti Kebangsaan Malaysia
43600 Selangor
Malaysia
;
    'Kassim, Mohammad B.' .
;
School of Chemical Sciences and Food Technology
Faculty of Science and Technology
Universiti Kebangsaan Malaysia
43600 Selangor
Malaysia
Fuel Cell Institute
Universiti Kebangsaan Malaysia
43600 Selangor
Malaysia
;
_publ_section_synopsis
;
In the title benzoylthiourea derivative (MPiCB), the piperidine ring has a
chair conformation and its mean plane is inclined to the 4-methoxybenzene ring
by 63.0(3)\%.
;
_cell_special_details     ?
