# Supplementary material for: Crystal structure of 4-meth­oxy-N-(piperidine-1-carbono­thio­yl)benzamide
Source: Acta Crystallogr E Crystallogr Commun. 2017 Sep 25;73(Pt 10):1530–3. doi: 10.1107/S2056989017013317 (PMC5730311; doi:10.1107/S2056989017013317)
Supplement: Supplementary file 2 [file e-73-01530-Isup2.hkl]

# 
# h,k,l, Fc-squared, Fo-squared, sigma(Fo-squared) and status flag 
# 
data_I
_shelx_title ' ks_mk2_p21c in P2(1)/c' 
_shelx_refln_list_code          4 
_shelx_F_calc_maximum      196.18 
_exptl_crystal_F_000       592.00 
_reflns_d_resolution_high  0.8409 
 
loop_ 
 _symmetry_equiv_pos_as_xyz 
 'x, y, z' 
 '-x, y+1/2, -z+1/2' 
 '-x, -y, -z' 
 'x, -y-1/2, z-1/2' 
 
_cell_length_a     8.2228 
_cell_length_b    18.1289 
_cell_length_c     9.9450 
_cell_angle_alpha  90.000 
_cell_angle_beta  106.612 
_cell_angle_gamma  90.000 
 
_shelx_F_squared_multiplier     1.000 
 
loop_ 
 _refln_index_h 
 _refln_index_k 
 _refln_index_l 
 _refln_F_squared_calc 
 _refln_F_squared_meas 
 _refln_F_squared_sigma 
 _refln_observed_status 
   2   0   0     1461.95      966.82      9.16 o 
   3   0   0      649.31      304.89      6.62 o 
   4   0   0     1400.40     2104.34     19.83 o 
   5   0   0     1049.32      777.68      8.17 o 
   6   0   0       11.08       12.36      1.44 o 
   7   0   0       46.77       47.33      3.45 o 
   8   0   0        2.59        2.03      2.05 o 
   9   0   0       84.67       88.84      4.61 o 
   2   1   0     2118.25     1973.59     12.87 o 
   3   1   0      835.99      834.77      6.13 o 
   4   1   0      176.56      165.91      1.78 o 
   5   1   0       56.78       75.71      1.42 o 
   6   1   0       62.66       78.18      1.84 o 
   7   1   0       85.96       84.78      2.12 o 
   8   1   0       22.40       27.85      1.78 o 
   9   1   0       17.07        9.25      2.01 o 
   1   2   0        1.95       -0.31      0.44 o 
   2   2   0     8110.39     7917.60    128.12 o 
   3   2   0       10.97        1.03      0.53 o 
   4   2   0       54.24      117.46      1.75 o 
   5   2   0        5.29       19.85      0.90 o 
   6   2   0        6.21        4.34      1.11 o 
   7   2   0        5.98       -1.66      1.27 o 
   8   2   0        0.96        1.25      1.49 o 
   9   2   0       12.44       15.37      1.74 o 
   1   3   0      681.98      678.87      6.03 o 
   2   3   0     5796.38     5811.93     62.59 o 
   3   3   0      387.00      448.45      3.43 o 
   4   3   0      287.16      310.26      2.80 o 
   5   3   0       32.57       43.56      1.30 o 
   6   3   0      100.26       80.67      1.85 o 
   7   3   0        1.57       -1.12      1.16 o 
   8   3   0        5.44       11.07      1.33 o 
   9   3   0       12.93       11.75      2.45 o 
   0   4   0        0.59        1.79      1.03 o 
   1   4   0     1114.80     1182.57      8.44 o 
   2   4   0     1270.57     1299.62      9.08 o 
   3   4   0       10.05        6.74      0.59 o 
   4   4   0       69.39       45.19      1.31 o 
   5   4   0       23.82       10.92      0.78 o 
   6   4   0       10.90        6.01      1.17 o 
   7   4   0        0.16        0.76      0.98 o 
   8   4   0       18.18       15.48      1.90 o 
   9   4   0        0.36        0.88      2.46 o 
   1   5   0      843.12      877.79      5.98 o 
   2   5   0      557.54      540.42      3.99 o 
   3   5   0     2755.91     2964.49     20.60 o 
   4   5   0     3033.03     3013.96     20.40 o 
   5   5   0        2.30        4.74      0.77 o 
   6   5   0      239.86      256.27      2.76 o 
   7   5   0       11.12        9.63      1.55 o 
   8   5   0       29.70       25.36      2.04 o 
   9   5   0        3.51        0.42      2.58 o 
   0   6   0     6711.62     6933.87    128.81 o 
   1   6   0      558.04      548.57      4.97 o 
   2   6   0     2716.77     2554.03     17.52 o 
   3   6   0     5224.71     5167.11     33.39 o 
   4   6   0     1124.61     1336.61      9.57 o 
   5   6   0     1323.18     1247.65      9.25 o 
   6   6   0      184.71      199.70      2.87 o 
   7   6   0       74.06       74.07      2.54 o 
   8   6   0       20.62       32.48      2.12 o 
   9   6   0       14.53       21.75      3.06 o 
   1   7   0       28.68       35.07      0.94 o 
   2   7   0     2723.27     2657.55     18.04 o 
   3   7   0      308.05      402.36      3.34 o 
   4   7   0       10.76       19.82      0.85 o 
   5   7   0       38.79       33.73      1.26 o 
   6   7   0       39.70       39.49      1.72 o 
   7   7   0       51.57       56.93      2.22 o 
   8   7   0       27.94       34.41      2.36 o 
   0   8   0       24.33       34.88      1.47 o 
   1   8   0       66.84       68.16      1.50 o 
   2   8   0     2649.01     2822.15     18.63 o 
   3   8   0      306.22      228.81      2.30 o 
   4   8   0      135.66       87.35      1.56 o 
   5   8   0       49.09       29.99      1.18 o 
   6   8   0       77.83       88.47      2.58 o 
   7   8   0       11.86        9.24      1.64 o 
   8   8   0        2.09       -1.43      2.29 o 
   1   9   0        4.07       -0.33      0.66 o 
   2   9   0      936.81     1087.84      7.67 o 
   3   9   0      432.95      358.70      3.21 o 
   4   9   0        2.18        2.87      0.79 o 
   5   9   0      278.15      276.75      2.89 o 
   6   9   0       94.05       77.45      2.77 o 
   7   9   0        9.67        7.36      1.95 o 
   8   9   0        8.61       10.20      2.24 o 
   0  10   0      346.59      356.93      4.42 o 
   1  10   0       20.59       17.99      0.87 o 
   2  10   0      195.53      186.17      2.11 o 
   3  10   0       41.77       32.28      1.15 o 
   4  10   0      308.63      301.14      3.04 o 
   5  10   0      222.11      226.72      2.65 o 
   6  10   0       49.22       45.58      1.86 o 
   7  10   0        0.28        4.84      1.72 o 
   8  10   0       16.03       15.25      3.15 o 
   1  11   0      179.41      156.16      2.02 o 
   2  11   0       50.13       43.28      1.31 o 
   3  11   0        0.40        0.15      1.03 o 
   4  11   0      153.11      158.84      2.28 o 
   5  11   0       43.15       38.86      1.48 o 
   6  11   0        4.00        1.30      1.01 o 
   7  11   0       54.32       64.88      3.25 o 
   8  11   0       34.35       33.47      5.43 o 
   0  12   0      621.85      548.58      6.38 o 
   1  12   0       48.39       54.02      1.51 o 
   2  12   0      170.07      143.28      2.09 o 
   3  12   0      186.63      180.30      2.54 o 
   4  12   0      323.67      308.54      3.31 o 
   5  12   0       24.10       25.90      1.45 o 
   6  12   0        2.40        3.16      1.48 o 
   7  12   0        7.41       10.85      2.82 o 
   1  13   0      297.21      326.36      3.26 o 
   2  13   0       82.71       72.47      1.84 o 
   3  13   0      124.04       97.88      2.22 o 
   4  13   0        7.23       10.99      1.22 o 
   5  13   0        0.54       -1.58      1.31 o 
   6  13   0        0.00       -0.26      1.65 o 
   7  13   0        3.27        4.14      3.00 o 
   0  14   0      301.40      294.10      4.52 o 
   1  14   0      855.37      909.29      7.00 o 
   2  14   0       80.67       82.04      2.08 o 
   3  14   0        0.93       -1.87      1.25 o 
   4  14   0       23.52       27.53      1.47 o 
   5  14   0        2.28       -0.86      1.31 o 
   6  14   0        6.40        9.08      2.22 o 
   7  14   0        4.61        8.20      3.34 o 
   1  15   0      177.68      172.89      2.72 o 
   2  15   0      305.16      337.53      3.69 o 
   3  15   0      164.35      175.20      2.99 o 
   4  15   0        1.70        2.43      1.39 o 
   5  15   0        0.41       -0.14      1.41 o 
   6  15   0       18.67       30.71      2.31 o 
   0  16   0      584.46      561.62      7.43 o 
   1  16   0      375.18      421.85      4.30 o 
   2  16   0        1.49        0.47      1.48 o 
   3  16   0        0.37        2.70      1.58 o 
   4  16   0        2.40        2.92      2.00 o 
   5  16   0       22.97       24.97      2.23 o 
   6  16   0       25.38       33.08      2.94 o 
   1  17   0       75.72       67.05      2.31 o 
   2  17   0        0.07       -2.20      1.51 o 
   3  17   0       40.83       31.91      2.02 o 
   4  17   0       35.71       37.72      2.11 o 
   5  17   0        5.38        4.27      1.87 o 
   0  18   0        0.68       -3.65      2.62 o 
   1  18   0       25.18       21.00      2.12 o 
   2  18   0        0.03       -2.51      1.67 o 
   3  18   0        3.55        3.06      2.05 o 
   4  18   0        6.28        4.18      2.29 o 
   5  18   0       23.69       23.47      3.02 o 
   1  19   0        2.78        1.23      1.95 o 
   2  19   0        4.13        4.44      2.03 o 
   3  19   0       11.27       12.85      2.44 o 
   4  19   0        5.40        7.54      2.37 o 
   0  20   0       36.04       30.06      5.43 o 
   1  20   0       18.76       19.79      3.03 o 
   2  20   0       21.07       23.74      2.51 o 
   3  20   0        3.64        8.73      2.72 o 
   1  21   0       39.06       34.67      3.07 o 
   2  21   0       68.83       77.51      3.60 o 
  -9   1   1        4.15        3.00      2.04 o 
  -8   1   1       53.62       65.31      2.21 o 
  -7   1   1        1.33       -0.74      1.21 o 
  -6   1   1      210.99      203.81      2.49 o 
  -5   1   1      169.84      135.09      3.21 o 
  -4   1   1      277.22      381.27      3.13 o 
  -3   1   1      410.22      353.05      2.96 o 
  -2   1   1      868.72      833.53      5.67 o 
  -1   1   1      785.24      691.67     19.21 o 
   1   1   1     1331.10      999.85      7.38 o 
   2   1   1     4086.38     3664.30     29.05 o 
   3   1   1     1503.19     1477.05     10.84 o 
   4   1   1      991.50     1029.01      7.59 o 
   5   1   1       19.69       22.19      0.89 o 
   6   1   1       30.37       23.78      1.11 o 
   7   1   1       13.30       12.41      1.47 o 
   8   1   1       13.59       16.67      1.53 o 
   9   1   1        0.13       -0.43      2.38 o 
  -9   2   1        3.70        7.78      2.44 o 
  -8   2   1       10.03       14.93      1.68 o 
  -7   2   1       31.86       27.17      1.49 o 
  -6   2   1       55.67       38.31      1.38 o 
  -5   2   1       31.70       24.45      1.01 o 
  -4   2   1       11.86        1.22      0.70 o 
  -3   2   1     2695.20     2882.41     19.25 o 
  -2   2   1    11644.47    10888.68     74.99 o 
  -1   2   1      949.08      895.86      9.78 o 
   0   2   1       20.54        2.94      1.42 o 
   1   2   1    10816.01    10505.77     80.09 o 
   2   2   1     4682.93     5149.52     49.29 o 
   3   2   1     1204.09     1037.53      7.88 o 
   4   2   1        3.17       -0.33      0.52 o 
   5   2   1        0.78        1.61      0.66 o 
   6   2   1        0.39       -1.79      1.19 o 
   7   2   1       44.76       32.62      1.62 o 
   8   2   1        5.55        5.91      1.82 o 
   9   2   1        8.70       11.51      2.52 o 
  -9   3   1       29.19       27.33      2.01 o 
  -8   3   1       10.91        7.31      1.63 o 
  -7   3   1       25.78       23.08      1.44 o 
  -6   3   1      134.36      128.73      2.37 o 
  -5   3   1       12.76       13.98      0.95 o 
  -4   3   1       77.90      104.23      1.89 o 
  -3   3   1       39.45       29.10      0.84 o 
  -2   3   1     5850.87     5904.61     42.25 o 
  -1   3   1     3423.48     3845.85     36.70 o 
   0   3   1     8810.90     8260.82     99.84 o 
   1   3   1     6829.83     6651.23    123.02 o 
   2   3   1     4979.67     5657.15     51.10 o 
   3   3   1       78.68       46.76      1.40 o 
   4   3   1       42.85       55.30      1.29 o 
   5   3   1       36.36       25.70      1.14 o 
   6   3   1        0.69       -0.80      1.18 o 
   7   3   1       34.03       38.02      1.70 o 
   8   3   1        0.32        2.70      1.79 o 
   9   3   1       29.00       19.64      2.70 o 
  -9   4   1       10.43        5.97      1.71 o 
  -8   4   1       34.37       31.32      1.67 o 
  -7   4   1       80.99       84.55      2.17 o 
  -6   4   1      139.74      129.13      2.22 o 
  -5   4   1       41.14       45.94      1.31 o 
  -4   4   1      118.93      140.11      1.72 o 
  -3   4   1      160.74      171.63      1.77 o 
  -2   4   1    11230.55    11422.93    173.38 o 
  -1   4   1     1192.90     1370.36      9.09 o 
   0   4   1      129.97      116.94      1.45 o 
   1   4   1      120.36      126.27      1.27 o 
   2   4   1      805.51      787.04      6.32 o 
   3   4   1     1256.67     1137.33      8.63 o 
   4   4   1       10.00        6.34      0.81 o 
   5   4   1       14.76       13.16      0.98 o 
   6   4   1        0.01        0.17      1.14 o 
   7   4   1      192.25      217.48      3.28 o 
   8   4   1       56.15       66.76      2.48 o 
  -9   5   1        6.27        5.76      2.53 o 
  -8   5   1        1.03       -0.61      1.53 o 
  -7   5   1        0.41       -1.77      1.22 o 
  -6   5   1      173.36      172.42      2.43 o 
  -5   5   1      184.62      162.12      2.08 o 
  -4   5   1       71.74      123.69      1.68 o 
  -3   5   1      477.60      480.70      3.96 o 
  -2   5   1      102.82      117.05      1.50 o 
  -1   5   1       37.28       28.42      0.89 o 
   0   5   1     2043.27     2096.16     14.07 o 
   1   5   1      655.72      736.35      5.24 o 
   2   5   1     1396.28     1369.57     10.28 o 
   3   5   1      114.60      140.59      1.80 o 
   4   5   1      186.67      192.87      2.35 o 
   5   5   1      271.91      308.88      3.20 o 
   6   5   1      123.09      112.29      2.37 o 
   7   5   1       19.86       26.31      1.63 o 
   8   5   1       20.87       21.57      1.99 o 
  -9   6   1        4.70       -1.07      2.50 o 
  -8   6   1        2.36        1.94      1.27 o 
  -7   6   1        5.28        1.37      1.24 o 
  -6   6   1       16.14       13.46      1.13 o 
  -5   6   1       74.25       87.39      1.76 o 
  -4   6   1     2939.23     2970.15     20.26 o 
  -3   6   1      241.15      366.76      3.08 o 
  -2   6   1        7.93       19.63      1.01 o 
  -1   6   1      334.35      329.12      2.77 o 
   0   6   1     1649.54     1855.76     12.30 o 
   1   6   1      140.51      145.89      1.67 o 
   2   6   1      253.42      278.35      2.45 o 
   3   6   1      305.91      298.70      2.81 o 
   4   6   1      848.34      963.76      7.60 o 
   5   6   1       17.01        8.45      1.19 o 
   6   6   1        0.05        0.13      1.15 o 
   7   6   1       75.21       63.82      2.27 o 
   8   6   1       47.70       31.06      2.09 o 
  -9   7   1        4.83        3.18      2.86 o 
  -8   7   1       10.08       11.05      2.33 o 
  -7   7   1        7.16        6.20      1.26 o 
  -6   7   1       38.60       43.96      1.63 o 
  -5   7   1      261.36      266.83      2.91 o 
  -4   7   1       70.19       59.79      1.47 o 
  -3   7   1      212.10      266.81      2.54 o 
  -2   7   1     2046.35     2172.55     14.89 o 
  -1   7   1     2183.14     2314.71     15.30 o 
   0   7   1      973.17     1039.31      7.16 o 
   1   7   1       18.15       11.77      0.65 o 
   2   7   1       25.56       24.73      0.88 o 
   3   7   1      223.27      238.76      2.50 o 
   4   7   1      288.26      287.25      3.26 o 
   5   7   1       81.39       72.18      1.57 o 
   6   7   1        5.43        9.68      1.30 o 
   7   7   1       11.61       16.93      1.81 o 
   8   7   1        5.51        6.19      2.04 o 
  -8   8   1        6.47       12.82      2.98 o 
  -7   8   1       48.32       44.22      1.71 o 
  -6   8   1      819.93      898.34      7.23 o 
  -5   8   1      138.17      132.12      2.06 o 
  -4   8   1      634.49      633.31      5.10 o 
  -3   8   1      328.10      272.00      2.63 o 
  -2   8   1       11.04       10.85      0.88 o 
  -1   8   1       59.25       91.83      1.50 o 
   0   8   1      142.91      140.79      1.86 o 
   1   8   1     1196.00     1211.21      8.35 o 
   2   8   1      634.69      708.65      5.38 o 
   3   8   1      365.70      344.00      4.12 o 
   4   8   1       28.07       30.08      1.32 o 
   5   8   1      545.33      518.76      5.24 o 
   6   8   1      981.09     1140.49      9.88 o 
   7   8   1       75.93       43.28      2.43 o 
   8   8   1        0.04       -0.09      3.06 o 
  -8   9   1        0.70       -2.14      2.06 o 
  -7   9   1       66.93       56.53      1.86 o 
  -6   9   1       62.89       40.85      1.56 o 
  -5   9   1        7.92       10.93      1.05 o 
  -4   9   1       75.59       66.17      1.62 o 
  -3   9   1       60.59       81.32      1.56 o 
  -2   9   1      786.78      911.54      6.58 o 
  -1   9   1        5.79        5.68      0.71 o 
   0   9   1      320.70      349.46      2.98 o 
   1   9   1        4.51        1.68      0.65 o 
   2   9   1        9.40        5.82      1.00 o 
   3   9   1      363.86      322.26      2.91 o 
   4   9   1       73.65       61.36      1.70 o 
   5   9   1      219.64      235.04      3.44 o 
   6   9   1       17.02       13.53      1.81 o 
   7   9   1        8.64        7.85      2.60 o 
   8   9   1        0.01       -0.82      3.33 o 
  -8  10   1        4.33        4.03      2.17 o 
  -7  10   1       23.82       28.49      1.98 o 
  -6  10   1       58.34       50.19      1.80 o 
  -5  10   1      207.15      212.17      2.79 o 
  -4  10   1        0.13       -0.40      0.91 o 
  -3  10   1      174.82      163.52      2.23 o 
  -2  10   1       26.50        9.36      0.86 o 
  -1  10   1     1997.58     2334.98     15.65 o 
   0  10   1      749.31      768.86      5.70 o 
   1  10   1       72.82       70.20      1.59 o 
   2  10   1       38.17       24.66      0.97 o 
   3  10   1      283.69      263.77      2.63 o 
   4  10   1      505.50      522.56      4.97 o 
   5  10   1        2.52       -0.50      1.50 o 
   6  10   1       21.94       16.88      2.11 o 
   7  10   1        0.00        3.32      2.43 o 
   8  10   1        1.40       -1.60      3.54 o 
  -8  11   1       29.63       27.19      2.36 o 
  -7  11   1      105.67       99.17      2.63 o 
  -6  11   1       10.96        4.42      1.39 o 
  -5  11   1      128.35      144.36      2.64 o 
  -4  11   1      273.61      249.63      2.87 o 
  -3  11   1        0.02       -0.85      0.94 o 
  -2  11   1       75.18       94.95      1.72 o 
  -1  11   1      197.90      245.42      2.55 o 
   0  11   1     3265.74     3435.37     22.71 o 
   1  11   1      511.30      543.40      4.38 o 
   2  11   1       30.97       25.83      1.03 o 
   3  11   1      413.75      381.96      3.50 o 
   4  11   1       10.03       15.63      1.27 o 
   5  11   1       19.04       25.61      1.35 o 
   6  11   1       49.76       64.89      2.74 o 
   7  11   1       67.08       61.34      3.18 o 
  -7  12   1       83.66       70.71      2.44 o 
  -6  12   1        7.25        8.10      1.37 o 
  -5  12   1        1.65       -1.92      1.28 o 
  -4  12   1        1.86       -1.61      1.08 o 
  -3  12   1       27.15       31.21      1.38 o 
  -2  12   1       18.35        9.88      1.02 o 
  -1  12   1       45.22       33.18      1.24 o 
   0  12   1      274.78      274.05      2.84 o 
   1  12   1       18.68       17.60      1.02 o 
   2  12   1        0.02       -0.89      0.87 o 
   3  12   1        0.56        0.86      1.17 o 
   4  12   1        1.32       -1.82      1.21 o 
   5  12   1       18.67       16.95      1.75 o 
   6  12   1        1.83        1.10      2.23 o 
   7  12   1        4.77       10.50      3.05 o 
  -7  13   1       14.25       13.26      1.65 o 
  -6  13   1       12.64        9.98      1.63 o 
  -5  13   1       55.97       59.73      2.00 o 
  -4  13   1       66.37       62.72      1.89 o 
  -3  13   1       22.76       16.88      1.33 o 
  -2  13   1        0.02       -1.27      1.02 o 
  -1  13   1      160.68      181.53      2.45 o 
   0  13   1      518.94      496.30      4.31 o 
   1  13   1       20.53       17.35      1.12 o 
   2  13   1     1035.44     1043.48      7.78 o 
   3  13   1      319.19      315.25      3.47 o 
   4  13   1       45.58       53.09      1.98 o 
   5  13   1       13.63        7.90      1.63 o 
   6  13   1        0.78        1.32      2.43 o 
   7  13   1       12.05       10.06      3.46 o 
  -7  14   1       11.03       11.53      1.73 o 
  -6  14   1        6.71       10.61      1.85 o 
  -5  14   1        0.62       -2.13      1.42 o 
  -4  14   1        5.37       11.08      1.40 o 
  -3  14   1      232.80      200.37      2.97 o 
  -2  14   1       54.43       64.67      1.87 o 
  -1  14   1      261.28      241.09      2.93 o 
   0  14   1       17.69       17.98      1.27 o 
   1  14   1      636.05      604.36      5.13 o 
   2  14   1      544.83      591.56      5.09 o 
   3  14   1      214.30      216.83      3.03 o 
   4  14   1        0.95        2.08      1.72 o 
   5  14   1       10.34        7.34      1.88 o 
   6  14   1       25.45       31.73      3.04 o 
  -6  15   1        5.28        8.25      1.97 o 
  -5  15   1        6.16        6.01      1.69 o 
  -4  15   1       43.92       39.61      1.76 o 
  -3  15   1       41.55       36.12      1.76 o 
  -2  15   1      165.36      154.94      2.66 o 
  -1  15   1        0.02       -2.04      1.36 o 
   0  15   1      345.23      337.54      3.64 o 
   1  15   1        4.98       11.99      1.36 o 
   2  15   1       98.34       84.62      2.23 o 
   3  15   1       67.46       59.37      2.10 o 
   4  15   1       45.43       40.48      1.56 o 
   5  15   1        5.66        7.58      2.20 o 
   6  15   1        1.14        4.50      3.15 o 
  -6  16   1       14.76       14.27      2.18 o 
  -5  16   1        9.51       13.16      1.92 o 
  -4  16   1       14.49       15.85      1.72 o 
  -3  16   1       15.52       18.96      1.71 o 
  -2  16   1       51.75       49.41      2.14 o 
  -1  16   1       68.70       70.28      2.19 o 
   0  16   1      110.35      108.78      2.55 o 
   1  16   1       85.05      100.42      2.47 o 
   2  16   1      101.70      107.53      2.52 o 
   3  16   1       68.77       72.32      2.29 o 
   4  16   1      100.63       99.70      2.68 o 
   5  16   1        9.37        3.42      2.24 o 
  -5  17   1       53.55       62.24      2.60 o 
  -4  17   1       80.30       84.80      2.96 o 
  -3  17   1       34.80       31.59      1.98 o 
  -2  17   1       20.27       18.30      1.73 o 
  -1  17   1       90.89      119.77      2.87 o 
   0  17   1       57.03       58.86      2.09 o 
   1  17   1      134.17      123.85      2.86 o 
   2  17   1        1.17       -0.04      1.53 o 
   3  17   1       10.05       12.25      1.82 o 
   4  17   1       35.07       36.59      2.44 o 
   5  17   1       32.66       34.58      2.79 o 
  -5  18   1       14.40       13.52      2.35 o 
  -4  18   1        2.95        4.85      2.18 o 
  -3  18   1        0.18        1.00      2.02 o 
  -2  18   1       13.27       17.05      1.88 o 
  -1  18   1        0.04       -2.51      1.68 o 
   0  18   1       18.36       18.61      1.83 o 
   1  18   1        0.26       -2.65      1.76 o 
   2  18   1        3.31       -1.64      1.76 o 
   3  18   1       12.64       10.08      2.16 o 
   4  18   1        2.36        3.94      1.78 o 
  -4  19   1       47.95       53.92      2.88 o 
  -3  19   1        2.33        2.34      2.37 o 
  -2  19   1       77.83       70.21      2.74 o 
  -1  19   1       78.45       79.02      2.83 o 
   0  19   1       23.16       19.84      2.13 o 
   1  19   1       12.79       10.58      2.34 o 
   2  19   1        0.09       -3.01      2.01 o 
   3  19   1       13.47       13.96      2.61 o 
   4  19   1       17.73       24.73      2.52 o 
  -3  20   1      125.26      160.38      5.65 o 
  -2  20   1      151.62      176.02      4.42 o 
  -1  20   1       51.62       55.87      3.96 o 
   0  20   1        4.13        2.15      3.21 o 
   1  20   1        1.59        0.82      2.93 o 
   2  20   1       96.35      101.71      3.47 o 
   3  20   1       43.79       56.79      3.75 o 
  -2  21   1       10.77        8.00      2.92 o 
  -1  21   1       24.02       20.03      2.87 o 
   0  21   1       31.84       26.42      2.79 o 
   1  21   1       14.00       13.92      2.88 o 
  -9   0   2       52.51       51.29      3.75 o 
  -8   0   2       24.30       35.39      2.60 o 
  -7   0   2        4.82       -1.08      1.78 o 
  -6   0   2        0.60        4.64      1.47 o 
  -5   0   2       91.43       45.42      1.85 o 
  -4   0   2     1724.32     2165.82     20.42 o 
  -3   0   2      505.49      583.88      6.60 o 
  -2   0   2      142.73       99.10      2.78 o 
  -1   0   2      316.89      186.71      2.93 o 
   0   0   2    38487.70    38739.25   1094.70 o 
   1   0   2       57.51      126.30      2.36 o 
   2   0   2      380.39      200.06      2.37 o 
   3   0   2       58.36       80.65      3.14 o 
   4   0   2      117.27      159.76      2.44 o 
   5   0   2      132.54      165.14      2.75 o 
   6   0   2        8.25        0.75      1.28 o 
   7   0   2        5.98       20.96      1.81 o 
   8   0   2        7.72       24.28      2.96 o 
  -9   1   2        7.09        6.97      2.15 o 
  -8   1   2      137.64      145.28      3.34 o 
  -7   1   2      160.20      129.39      2.44 o 
  -6   1   2      205.57      249.04      2.80 o 
  -5   1   2      387.54      351.59      3.15 o 
  -4   1   2      212.03      295.59      2.65 o 
  -3   1   2      903.36      939.73      7.44 o 
  -2   1   2      827.52     1038.46      7.18 o 
  -1   1   2     1087.31      837.49      9.51 o 
   0   1   2     9212.55     8611.05     81.16 o 
   1   1   2     5217.29     4796.94     85.66 o 
   2   1   2        4.67        0.09      0.58 o 
   3   1   2       53.01       13.77      0.60 o 
   4   1   2        1.58        4.07      0.59 o 
   5   1   2       53.72       49.73      1.26 o 
   6   1   2       54.04       59.59      1.53 o 
   7   1   2        1.94       -0.41      1.21 o 
   8   1   2        4.52       16.93      2.16 o 
  -9   2   2        1.34       -0.56      2.30 o 
  -8   2   2        6.87        2.53      1.62 o 
  -7   2   2       19.37       15.25      1.44 o 
  -6   2   2       23.35       30.92      1.32 o 
  -5   2   2       23.08       33.22      1.19 o 
  -4   2   2        0.29        0.88      1.02 o 
  -3   2   2       59.15       72.58      1.39 o 
  -2   2   2      228.66      161.94      2.17 o 
  -1   2   2      252.24      435.60      3.77 o 
   0   2   2        0.06       -0.47      0.32 o 
   1   2   2      534.43      451.28      3.39 o 
   2   2   2     2208.91     1956.03     12.95 o 
   3   2   2      128.30       97.89      2.16 o 
   4   2   2        1.23        1.58      0.59 o 
   5   2   2      395.75      395.03      3.52 o 
   6   2   2      102.23      100.99      2.19 o 
   7   2   2        1.89        8.05      1.55 o 
   8   2   2        0.28        4.20      1.95 o 
  -9   3   2        3.11        4.94      2.03 o 
  -8   3   2       29.28       31.83      1.87 o 
  -7   3   2       92.80       98.46      2.39 o 
  -6   3   2      120.41      125.42      2.66 o 
  -5   3   2       20.34        8.75      0.94 o 
  -4   3   2      829.90      818.66      6.12 o 
  -3   3   2      588.17      589.40      4.35 o 
  -2   3   2        2.44        3.47      0.55 o 
  -1   3   2        0.23        0.42      0.49 o 
   0   3   2        2.79        6.71      0.44 o 
   1   3   2     2789.75     3024.61     20.14 o 
   2   3   2     1711.02     1824.69     12.52 o 
   3   3   2      565.17      597.49      4.66 o 
   4   3   2      123.69      116.93      1.72 o 
   5   3   2       45.70       49.60      1.52 o 
   6   3   2      143.69      151.00      2.53 o 
   7   3   2       29.68       30.77      1.71 o 
   8   3   2        9.27       12.90      3.00 o 
  -9   4   2        7.24        7.38      2.06 o 
  -8   4   2        0.06       -2.33      1.55 o 
  -7   4   2       95.76      103.86      2.39 o 
  -6   4   2       65.49       54.65      1.74 o 
  -5   4   2        2.22        2.01      0.82 o 
  -4   4   2       68.11       92.73      1.48 o 
  -3   4   2      671.65      713.33      5.58 o 
  -2   4   2     1243.47     1330.08      9.21 o 
  -1   4   2     1684.01     2004.42     14.45 o 
   0   4   2      127.89      108.44      1.25 o 
   1   4   2      780.32      984.02      7.05 o 
   2   4   2      180.19      214.78      2.12 o 
   3   4   2       35.16       52.31      1.08 o 
   4   4   2      147.59      109.38      1.62 o 
   5   4   2        4.71        1.78      0.90 o 
   6   4   2        7.73        7.63      1.24 o 
   7   4   2        4.55        4.06      1.48 o 
   8   4   2        0.30        1.64      2.34 o 
  -9   5   2        9.00        7.86      2.12 o 
  -8   5   2        0.94       -2.40      1.60 o 
  -7   5   2        1.85       -0.61      1.35 o 
  -6   5   2      343.24      367.53      3.66 o 
  -5   5   2       15.13       18.99      1.02 o 
  -4   5   2     1236.49     1308.79      9.55 o 
  -3   5   2      421.88      432.50      3.76 o 
  -2   5   2      139.90      149.71      1.62 o 
  -1   5   2       19.03       24.14      0.86 o 
   0   5   2      804.28      763.32      5.63 o 
   1   5   2       34.60       30.12      0.80 o 
   2   5   2      200.31      179.34      1.92 o 
   3   5   2      180.85      194.01      2.36 o 
   4   5   2       71.41       73.31      1.32 o 
   5   5   2        0.99       -0.49      0.87 o 
   6   5   2       41.94       49.18      1.86 o 
   7   5   2       57.45       81.33      3.06 o 
   8   5   2       80.95       56.82      2.77 o 
  -9   6   2        3.88        1.43      2.03 o 
  -8   6   2        8.35        9.67      1.69 o 
  -7   6   2       69.98       81.44      2.32 o 
  -6   6   2      160.12      228.47      2.87 o 
  -5   6   2      456.04      394.22      3.76 o 
  -4   6   2     1337.67     1461.38     10.89 o 
  -3   6   2     1917.75     2270.38     15.50 o 
  -2   6   2      745.05      829.85      6.38 o 
  -1   6   2       58.27       85.82      1.42 o 
   0   6   2      160.75      143.39      1.65 o 
   1   6   2      441.30      405.56      3.29 o 
   2   6   2      965.38      912.79      7.42 o 
   3   6   2      525.71      523.04      5.15 o 
   4   6   2       91.49       84.60      2.02 o 
   5   6   2      497.80      589.67      6.04 o 
   6   6   2       27.18        9.94      1.71 o 
   7   6   2       25.40       10.40      1.45 o 
   8   6   2       22.31       21.49      2.16 o 
  -9   7   2        3.40        6.90      2.33 o 
  -8   7   2       26.25       25.65      1.97 o 
  -7   7   2        0.28       -2.10      1.40 o 
  -6   7   2      339.68      398.19      4.10 o 
  -5   7   2        0.03        3.91      1.01 o 
  -4   7   2       44.64       72.72      1.64 o 
  -3   7   2       13.90       20.25      0.88 o 
  -2   7   2     6000.25     7017.40     47.32 o 
  -1   7   2      119.87      185.82      1.87 o 
   0   7   2       33.14       25.28      1.41 o 
   1   7   2       46.98       51.58      2.14 o 
   2   7   2      163.85      216.18      2.39 o 
   3   7   2     1456.93     1301.32     10.46 o 
   4   7   2        6.45        2.21      1.10 o 
   5   7   2      102.08      130.55      2.92 o 
   6   7   2        4.00        4.54      1.66 o 
   7   7   2       93.56       61.50      3.75 o 
   8   7   2       17.69       39.84      3.36 o 
  -9   8   2        0.49        3.63      2.29 o 
  -8   8   2        7.68        7.67      1.90 o 
  -7   8   2        0.29       -0.42      1.41 o 
  -6   8   2      176.96      235.72      3.59 o 
  -5   8   2        0.05        1.33      1.00 o 
  -4   8   2      122.21      132.67      1.99 o 
  -3   8   2       42.90       13.04      0.85 o 
  -2   8   2      177.02      302.16      2.82 o 
  -1   8   2       33.65       33.08      1.04 o 
   0   8   2       54.14       53.82      1.20 o 
   1   8   2      258.78      216.62      2.14 o 
   2   8   2       68.19       47.46      1.31 o 
   3   8   2       45.52       34.38      1.13 o 
   4   8   2      154.24      167.41      2.70 o 
   5   8   2       22.62       13.53      1.55 o 
   6   8   2      101.97      180.03      3.76 o 
   7   8   2        0.69        5.95      2.45 o 
   8   8   2        6.90        5.37      3.64 o 
  -8   9   2       20.58       20.63      2.01 o 
  -7   9   2       85.43       96.60      2.60 o 
  -6   9   2       79.91       84.52      2.48 o 
  -5   9   2       33.02       21.87      1.29 o 
  -4   9   2       36.32       42.83      1.43 o 
  -3   9   2     1586.67     1664.02     11.99 o 
  -2   9   2     1015.19      948.27      7.06 o 
  -1   9   2      115.41      146.29      1.80 o 
   0   9   2       36.03       39.31      1.11 o 
   1   9   2       79.88       79.40      1.34 o 
   2   9   2      736.39      727.71      5.37 o 
   3   9   2       40.78       46.64      1.39 o 
   4   9   2        8.43        6.07      1.30 o 
   5   9   2       21.83       30.54      1.81 o 
   6   9   2       18.42       14.02      1.97 o 
   7   9   2        3.56        6.03      2.55 o 
  -8  10   2        0.11       -1.56      1.87 o 
  -7  10   2       10.35       15.19      1.62 o 
  -6  10   2      145.17      138.09      2.60 o 
  -5  10   2      387.41      378.28      3.88 o 
  -4  10   2        0.06       -0.80      0.94 o 
  -3  10   2       25.75       16.03      1.08 o 
  -2  10   2        2.43        0.32      0.79 o 
  -1  10   2       88.19       63.71      1.55 o 
   0  10   2       41.12       47.97      1.26 o 
   1  10   2        6.45        5.15      0.74 o 
   2  10   2       98.88      118.48      1.65 o 
   3  10   2       30.54       38.08      1.34 o 
   4  10   2      234.26      205.63      2.69 o 
   5  10   2        2.23       -1.27      1.59 o 
   6  10   2        1.64       -0.96      1.94 o 
   7  10   2        0.01       -1.21      2.79 o 
  -8  11   2       46.76       32.15      3.04 o 
  -7  11   2       45.60       43.46      2.05 o 
  -6  11   2       36.06       32.18      1.62 o 
  -5  11   2        0.34       -0.49      1.21 o 
  -4  11   2       59.66       50.54      1.56 o 
  -3  11   2       40.42       34.66      1.36 o 
  -2  11   2       12.10        7.49      0.93 o 
  -1  11   2        3.09       -0.28      0.83 o 
   0  11   2       54.89       61.54      1.50 o 
   1  11   2      185.82      222.12      2.40 o 
   2  11   2       57.34       41.60      1.24 o 
   3  11   2      109.75       87.43      2.01 o 
   4  11   2      368.14      362.48      3.90 o 
   5  11   2       42.83       43.04      2.08 o 
   6  11   2        1.10        2.70      2.12 o 
   7  11   2        7.95       16.43      3.11 o 
  -8  12   2       36.51       34.37      3.01 o 
  -7  12   2       28.45       30.05      2.26 o 
  -6  12   2        1.08        0.24      1.50 o 
  -5  12   2        0.74       -1.40      1.32 o 
  -4  12   2       65.78       49.45      1.64 o 
  -3  12   2       64.64       64.33      1.89 o 
  -2  12   2       17.96       18.56      1.12 o 
  -1  12   2       97.82       89.25      1.79 o 
   0  12   2     1209.22     1234.34      8.84 o 
   1  12   2      246.91      269.46      3.30 o 
   2  12   2      148.12      130.77      1.98 o 
   3  12   2      231.45      212.72      2.95 o 
   4  12   2      537.86      539.21      5.20 o 
   5  12   2       99.01       87.92      2.93 o 
   6  12   2       23.19       26.29      2.58 o 
   7  12   2        9.45       10.26      4.05 o 
  -7  13   2        0.01        0.36      2.03 o 
  -6  13   2        7.82        6.15      1.72 o 
  -5  13   2        0.00       -2.05      1.37 o 
  -4  13   2       82.30       86.10      2.27 o 
  -3  13   2      221.20      199.71      2.91 o 
  -2  13   2      220.23      229.92      2.79 o 
  -1  13   2      205.44      174.78      2.42 o 
   0  13   2        9.49       13.82      1.13 o 
   1  13   2      561.66      590.66      4.91 o 
   2  13   2        0.04        1.33      1.04 o 
   3  13   2      213.72      219.96      3.18 o 
   4  13   2       62.84       53.54      2.00 o 
   5  13   2        6.55        5.86      2.11 o 
   6  13   2       17.06       14.32      2.89 o 
  -7  14   2        8.48        6.93      2.20 o 
  -6  14   2        1.09        1.15      2.00 o 
  -5  14   2       22.27       16.90      1.65 o 
  -4  14   2       42.10       41.19      1.74 o 
  -3  14   2      125.12      102.14      2.49 o 
  -2  14   2       12.23        9.73      1.31 o 
  -1  14   2       35.81       32.25      1.43 o 
   0  14   2      114.22       98.12      2.16 o 
   1  14   2      550.31      507.24      4.57 o 
   2  14   2      252.87      288.42      3.28 o 
   3  14   2       37.26       41.54      1.42 o 
   4  14   2       14.80       27.12      1.76 o 
   5  14   2        0.80        0.69      1.67 o 
   6  14   2        1.74        7.33      3.13 o 
  -7  15   2       42.19       50.19      3.06 o 
  -6  15   2       79.76       84.12      3.18 o 
  -5  15   2        4.23        4.72      1.73 o 
  -4  15   2       54.44       48.96      1.93 o 
  -3  15   2       80.59       81.09      2.39 o 
  -2  15   2      229.56      215.36      3.05 o 
  -1  15   2      233.63      241.13      3.13 o 
   0  15   2      174.05      210.96      2.97 o 
   1  15   2       12.36       23.53      1.52 o 
   2  15   2        6.31        3.96      1.29 o 
   3  15   2        0.16        1.25      1.28 o 
   4  15   2        0.00        1.95      2.10 o 
   5  15   2       16.00       16.04      2.24 o 
   6  15   2        1.72        4.69      3.54 o 
  -6  16   2        8.60       10.16      2.32 o 
  -5  16   2       28.58       40.11      2.25 o 
  -4  16   2        0.21       -1.69      1.64 o 
  -3  16   2       21.20       17.60      1.74 o 
  -2  16   2        2.67        5.29      1.51 o 
  -1  16   2       95.65      105.04      2.59 o 
   0  16   2      550.80      577.24      5.25 o 
   1  16   2      113.24       94.20      2.40 o 
   2  16   2        7.51        1.80      1.39 o 
   3  16   2        4.75        3.36      1.45 o 
   4  16   2        1.92        3.48      2.09 o 
   5  16   2        4.50        7.48      3.50 o 
  -6  17   2        7.05       10.40      2.74 o 
  -5  17   2        0.08       -0.45      2.10 o 
  -4  17   2        0.87       -1.56      2.02 o 
  -3  17   2        1.70       -1.37      1.74 o 
  -2  17   2        2.96       -0.17      1.62 o 
  -1  17   2      185.51      196.79      4.16 o 
   0  17   2      198.09      195.05      4.00 o 
   1  17   2       30.15       28.26      1.76 o 
   2  17   2        4.12        3.81      1.57 o 
   3  17   2        0.10        0.30      2.00 o 
   4  17   2        0.99       -2.77      2.23 o 
   5  17   2        4.42        2.49      3.07 o 
  -5  18   2       56.59       63.24      2.92 o 
  -4  18   2        4.44        4.11      2.24 o 
  -3  18   2       16.46       20.44      2.23 o 
  -2  18   2       17.36       10.23      1.86 o 
  -1  18   2      120.12      141.39      3.23 o 
   0  18   2      138.52      152.88      4.15 o 
   1  18   2       78.06       81.49      2.67 o 
   2  18   2       15.48       14.67      1.95 o 
   3  18   2        4.52        5.39      1.97 o 
   4  18   2       43.12       48.89      3.12 o 
  -4  19   2       34.86       41.84      2.85 o 
  -3  19   2       15.05       16.03      2.52 o 
  -2  19   2        9.57       11.28      2.19 o 
  -1  19   2       15.26       19.49      2.14 o 
   0  19   2        4.85        5.98      2.02 o 
   1  19   2        5.52        3.39      2.05 o 
   2  19   2       37.77       39.74      2.39 o 
   3  19   2       34.63       46.24      2.61 o 
  -3  20   2       24.98       28.77      3.34 o 
  -2  20   2      192.78      215.79      4.82 o 
  -1  20   2        7.25        6.51      2.42 o 
   0  20   2       18.61       14.37      2.49 o 
   1  20   2        4.21       -2.24      2.38 o 
   2  20   2        1.27       -1.11      2.35 o 
  -1  21   2        7.92       12.05      2.87 o 
   0  21   2       15.69       16.74      2.89 o 
  -9   1   3       24.16       26.08      2.33 o 
  -8   1   3       59.75       71.48      2.44 o 
  -7   1   3        6.97       -1.81      1.30 o 
  -6   1   3      199.58      198.29      2.58 o 
  -5   1   3      417.61      399.53      3.52 o 
  -4   1   3      668.77      704.55      5.25 o 
  -3   1   3      439.06      481.07      4.06 o 
  -2   1   3      253.93      237.74      2.37 o 
  -1   1   3     2928.86     3163.22     22.29 o 
   0   1   3     3639.36     3322.08     52.97 o 
   1   1   3      692.15      751.49      5.71 o 
   2   1   3        9.38        9.35      0.53 o 
   3   1   3     1224.41     1433.52     10.01 o 
   4   1   3      795.31      752.62      5.70 o 
   5   1   3       15.90       19.20      0.99 o 
   6   1   3        0.03       -0.99      1.03 o 
   7   1   3        0.56        0.90      1.39 o 
   8   1   3        5.62        9.40      2.12 o 
  -9   2   3        5.55        2.65      2.20 o 
  -8   2   3       41.86       47.80      2.06 o 
  -7   2   3        0.06       -2.03      1.35 o 
  -6   2   3       12.48        2.97      1.11 o 
  -5   2   3        0.04        0.77      0.85 o 
  -4   2   3       38.10       47.65      1.36 o 
  -3   2   3     1144.77     1083.39      7.70 o 
  -2   2   3      145.77      234.13      2.49 o 
  -1   2   3     1820.40     1587.28     11.61 o 
   0   2   3      739.73      826.49      5.79 o 
   1   2   3     1743.33     1586.78     11.33 o 
   2   2   3       25.34       51.34      0.92 o 
   3   2   3      754.76      825.68      6.24 o 
   4   2   3      172.92      130.71      1.69 o 
   5   2   3       28.77       53.45      1.30 o 
   6   2   3        4.42        1.05      1.13 o 
   7   2   3        3.29        2.72      1.42 o 
   8   2   3       15.59       25.82      2.31 o 
  -9   3   3        0.84       -1.56      2.18 o 
  -8   3   3        1.06       -0.22      1.71 o 
  -7   3   3       20.73       11.15      1.47 o 
  -6   3   3        0.05       -1.60      1.06 o 
  -5   3   3        7.39        7.13      0.98 o 
  -4   3   3       31.24       32.90      1.09 o 
  -3   3   3       51.42       64.76      1.27 o 
  -2   3   3      188.30      174.96      1.99 o 
  -1   3   3      215.79      217.75      1.89 o 
   0   3   3     2192.81     2238.40     14.80 o 
   1   3   3        0.30       -0.45      0.40 o 
   2   3   3      423.08      453.50      3.50 o 
   3   3   3       62.77       75.05      1.11 o 
   4   3   3        7.21        8.69      1.00 o 
   5   3   3       37.20       33.61      1.61 o 
   6   3   3       16.96       18.08      1.26 o 
   7   3   3        1.17        2.47      1.48 o 
   8   3   3        3.42        9.55      2.13 o 
  -9   4   3       26.97       21.45      2.38 o 
  -8   4   3        1.52       -0.69      1.63 o 
  -7   4   3        1.21        0.92      1.34 o 
  -6   4   3      232.27      231.45      2.96 o 
  -5   4   3       23.55       23.97      1.17 o 
  -4   4   3        3.10       -1.05      0.70 o 
  -3   4   3       21.00       23.16      1.06 o 
  -2   4   3     1368.85     1327.02     10.63 o 
  -1   4   3       68.26       66.85      1.32 o 
   0   4   3       11.56        6.88      0.49 o 
   1   4   3     1505.99     1602.19     10.95 o 
   2   4   3       43.34       69.32      1.33 o 
   3   4   3      272.26      246.81      2.24 o 
   4   4   3        4.11        4.60      0.75 o 
   5   4   3       18.45       23.78      1.15 o 
   6   4   3       13.94       18.24      1.28 o 
   7   4   3       69.85       55.10      2.09 o 
   8   4   3        9.36       14.39      2.07 o 
  -9   5   3       38.40       32.70      2.49 o 
  -8   5   3       14.30       17.88      1.84 o 
  -7   5   3        0.34       -1.90      1.43 o 
  -6   5   3       76.54       85.75      2.10 o 
  -5   5   3      537.18      573.71      4.76 o 
  -4   5   3      300.09      282.45      2.85 o 
  -3   5   3        2.20       -0.57      0.75 o 
  -2   5   3       10.70        1.22      0.71 o 
  -1   5   3      961.33     1187.48      8.87 o 
   0   5   3     1221.33     1096.58      7.44 o 
   1   5   3       98.29       87.73      1.22 o 
   2   5   3      107.92      107.86      1.63 o 
   3   5   3       21.41       43.13      1.14 o 
   4   5   3       88.68       49.40      1.27 o 
   5   5   3      135.84      178.84      2.60 o 
   6   5   3        4.19        3.07      1.40 o 
   7   5   3        0.04        0.44      1.53 o 
   8   5   3        0.63        2.90      2.14 o 
  -9   6   3        8.06       11.17      2.41 o 
  -8   6   3        0.53       -1.11      1.74 o 
  -7   6   3        5.71        4.24      1.47 o 
  -6   6   3        1.62        9.46      1.29 o 
  -5   6   3      163.45      182.77      2.51 o 
  -4   6   3       37.00       43.47      1.39 o 
  -3   6   3      149.40      169.78      2.38 o 
  -2   6   3       92.43       68.07      1.57 o 
  -1   6   3        7.77       12.36      0.70 o 
   0   6   3      464.74      466.96      3.64 o 
   1   6   3      146.95      174.47      2.08 o 
   2   6   3      438.22      433.50      3.68 o 
   3   6   3       58.41       60.57      1.36 o 
   4   6   3        9.32        4.33      1.04 o 
   5   6   3       28.97       44.59      1.87 o 
   6   6   3        8.68        7.90      2.07 o 
   7   6   3       34.51       45.26      3.63 o 
  -9   7   3       20.67       21.15      2.59 o 
  -8   7   3        9.66        5.70      2.04 o 
  -7   7   3       28.32       36.44      1.82 o 
  -6   7   3       48.77       65.08      2.35 o 
  -5   7   3      641.29      610.52      5.19 o 
  -4   7   3      129.94      146.30      2.11 o 
  -3   7   3      184.60      160.70      1.92 o 
  -2   7   3      329.93      406.49      3.48 o 
  -1   7   3     2009.00     1985.08     14.14 o 
   0   7   3     3347.51     3691.17     24.79 o 
   1   7   3      434.37      452.77      3.51 o 
   2   7   3        8.95        8.39      0.75 o 
   3   7   3      227.70      242.49      2.70 o 
   4   7   3      216.59      223.74      2.91 o 
   5   7   3       77.06       79.84      2.37 o 
   6   7   3        0.02        4.95      1.76 o 
   7   7   3        0.09        4.97      2.39 o 
  -9   8   3        0.16        3.10      3.05 o 
  -8   8   3        3.33        5.13      2.14 o 
  -7   8   3        1.16       -1.86      1.52 o 
  -6   8   3      525.55      582.00      5.30 o 
  -5   8   3       13.23       14.34      1.19 o 
  -4   8   3      345.59      394.24      3.66 o 
  -3   8   3      458.69      378.78      3.32 o 
  -2   8   3      768.63      905.97      6.86 o 
  -1   8   3      282.35      230.93      2.31 o 
   0   8   3       42.11       47.19      1.21 o 
   1   8   3      165.88      108.07      1.50 o 
   2   8   3      407.43      423.43      3.73 o 
   3   8   3      582.53      551.73      4.74 o 
   4   8   3      108.72      105.13      2.28 o 
   5   8   3       20.15       10.11      1.54 o 
   6   8   3      199.01      297.34      4.32 o 
   7   8   3       21.00        4.69      2.78 o 
  -8   9   3       31.06       34.07      2.35 o 
  -7   9   3       22.24       32.67      1.87 o 
  -6   9   3        0.61        0.77      1.31 o 
  -5   9   3      134.55      120.18      2.32 o 
  -4   9   3       70.75       67.80      1.72 o 
  -3   9   3       15.56       20.52      1.03 o 
  -2   9   3     1151.82     1263.48      9.15 o 
  -1   9   3      610.73      731.90      5.45 o 
   0   9   3      149.74      127.37      1.72 o 
   1   9   3      334.77      322.34      3.02 o 
   2   9   3      143.05      140.95      2.05 o 
   3   9   3       87.22      103.36      1.84 o 
   4   9   3       84.57       65.06      2.26 o 
   5   9   3      311.38      376.77      4.49 o 
   6   9   3       60.75       51.86      2.37 o 
   7   9   3        0.71       -2.70      2.88 o 
  -8  10   3        0.34       -0.58      2.13 o 
  -7  10   3       39.92       45.42      1.99 o 
  -6  10   3        0.95        4.87      1.43 o 
  -5  10   3      180.17      214.25      2.95 o 
  -4  10   3       20.07       16.07      1.20 o 
  -3  10   3       14.32        4.37      1.00 o 
  -2  10   3      281.11      390.94      3.56 o 
  -1  10   3      231.74      253.46      2.57 o 
   0  10   3       52.26       53.85      1.38 o 
   1  10   3      238.92      252.77      2.59 o 
   2  10   3        2.89       -0.88      0.59 o 
   3  10   3       62.29       82.98      1.91 o 
   4  10   3      248.17      220.28      3.42 o 
   5  10   3       14.59        9.80      1.82 o 
   6  10   3        9.18       -2.26      2.12 o 
   7  10   3        0.69        0.54      2.97 o 
  -8  11   3        1.32        5.52      2.23 o 
  -7  11   3       13.83       15.65      1.94 o 
  -6  11   3       82.61       74.49      2.31 o 
  -5  11   3       53.80       53.47      1.82 o 
  -4  11   3      195.79      194.55      2.63 o 
  -3  11   3       16.73       14.04      1.19 o 
  -2  11   3       20.86       14.80      1.07 o 
  -1  11   3       61.38       58.45      1.54 o 
   0  11   3      180.86      174.00      2.16 o 
   1  11   3       73.09       69.66      1.58 o 
   2  11   3        0.08       -1.10      0.73 o 
   3  11   3       13.92        7.29      1.21 o 
   4  11   3        0.95       -0.74      1.24 o 
   5  11   3        0.96       -2.61      1.74 o 
   6  11   3       11.15       14.26      2.72 o 
  -8  12   3       43.83       50.71      2.72 o 
  -7  12   3        6.14        8.47      2.00 o 
  -6  12   3      113.72      101.54      2.69 o 
  -5  12   3        3.70       -2.21      1.48 o 
  -4  12   3       38.77       35.61      1.50 o 
  -3  12   3        0.15       -1.72      1.15 o 
  -2  12   3       43.48       36.65      1.34 o 
  -1  12   3      219.10      207.97      2.53 o 
   0  12   3       82.16       79.87      1.75 o 
   1  12   3        0.01       -0.55      0.89 o 
   2  12   3       30.31       26.75      1.19 o 
   3  12   3       54.75       45.93      1.84 o 
   4  12   3       34.94       41.42      1.79 o 
   5  12   3       24.99       37.10      2.33 o 
   6  12   3       22.32       21.33      3.08 o 
  -7  13   3        7.14        3.16      2.24 o 
  -6  13   3       28.87       26.74      1.98 o 
  -5  13   3      130.34      118.95      2.69 o 
  -4  13   3      257.52      262.15      3.29 o 
  -3  13   3      159.71      143.47      2.64 o 
  -2  13   3        2.92        3.66      1.17 o 
  -1  13   3      123.31      115.06      2.15 o 
   0  13   3      914.13     1004.35      7.54 o 
   1  13   3       12.51        5.75      1.09 o 
   2  13   3       80.88       96.61      1.97 o 
   3  13   3       67.54       53.52      2.52 o 
   4  13   3        6.37       17.04      1.63 o 
   5  13   3        7.72        5.83      2.30 o 
   6  13   3        0.60        0.84      3.06 o 
  -7  14   3       47.38       56.19      2.75 o 
  -6  14   3        0.27        1.78      2.01 o 
  -5  14   3        0.60        6.08      1.63 o 
  -4  14   3       15.72        8.56      1.50 o 
  -3  14   3      298.50      300.74      3.72 o 
  -2  14   3      408.69      434.28      4.21 o 
  -1  14   3      224.08      207.24      2.83 o 
   0  14   3        2.97        5.98      1.53 o 
   1  14   3      592.51      627.41      5.32 o 
   2  14   3      894.85      897.53      7.00 o 
   3  14   3      198.21      202.59      3.28 o 
   4  14   3        0.70        1.44      1.66 o 
   5  14   3        3.86        4.18      2.84 o 
   6  14   3        0.30        5.44      3.64 o 
  -7  15   3       32.71       32.58      2.69 o 
  -6  15   3       36.27       40.65      2.49 o 
  -5  15   3       55.23       46.56      2.29 o 
  -4  15   3      156.08      137.83      2.89 o 
  -3  15   3       91.32       76.08      2.42 o 
  -2  15   3       52.05       56.89      1.90 o 
  -1  15   3        0.31       -2.05      1.37 o 
   0  15   3      269.69      265.57      3.38 o 
   1  15   3       98.52      104.14      2.40 o 
   2  15   3      104.82      101.23      2.30 o 
   3  15   3       17.71       10.91      1.76 o 
   4  15   3       22.69       20.53      2.05 o 
   5  15   3        1.73       -0.70      2.90 o 
  -6  16   3        0.02       -3.47      2.32 o 
  -5  16   3        2.38        3.69      2.02 o 
  -4  16   3        1.47       -1.86      1.91 o 
  -3  16   3        0.28       -1.67      1.71 o 
  -2  16   3       73.49       60.43      2.04 o 
  -1  16   3        6.45        7.16      1.54 o 
   0  16   3       16.99       19.36      1.58 o 
   1  16   3       74.37       62.18      2.01 o 
   2  16   3       91.64       79.50      2.30 o 
   3  16   3        3.51       -0.09      1.95 o 
   4  16   3        3.64        1.17      2.17 o 
   5  16   3        3.47        3.85      4.03 o 
  -5  17   3       15.49       12.05      2.30 o 
  -4  17   3       29.81       30.77      2.35 o 
  -3  17   3        0.50       -1.43      1.87 o 
  -2  17   3       71.14       70.68      2.37 o 
  -1  17   3       18.35       16.85      1.78 o 
   0  17   3       68.88       66.11      2.57 o 
   1  17   3       37.18       30.79      1.81 o 
   2  17   3       29.53       36.97      1.90 o 
   3  17   3        2.22       -1.47      2.15 o 
   4  17   3       16.00       17.51      2.69 o 
  -5  18   3       10.19       10.49      2.56 o 
  -4  18   3       23.65       21.95      2.64 o 
  -3  18   3        8.94        6.24      2.18 o 
  -2  18   3        2.61        3.63      1.85 o 
  -1  18   3       30.59       31.87      2.14 o 
   0  18   3       76.72       73.68      2.65 o 
   1  18   3       18.95       19.37      2.01 o 
   2  18   3       10.60        5.50      1.87 o 
   3  18   3       16.94       18.37      2.74 o 
  -4  19   3       47.54       52.88      3.28 o 
  -3  19   3        4.58        3.60      2.57 o 
  -2  19   3      122.29      142.80      3.90 o 
  -1  19   3       38.49       40.23      2.45 o 
   0  19   3        0.21        0.03      2.38 o 
   1  19   3       17.82       21.71      2.27 o 
   2  19   3       11.38        9.85      2.19 o 
   3  19   3       36.90       33.44      3.39 o 
  -3  20   3      180.60      224.16      5.60 o 
  -2  20   3      209.05      233.74      4.78 o 
  -1  20   3       90.37       87.65      3.54 o 
   0  20   3        8.10        6.69      2.57 o 
   1  20   3        0.17       -1.08      2.40 o 
  -9   0   4        9.27       14.22      3.46 o 
  -8   0   4       72.92       90.57      4.90 o 
  -7   0   4       11.24       -0.54      1.97 o 
  -6   0   4      118.61      102.57      3.02 o 
  -5   0   4      267.43      252.87      3.81 o 
  -4   0   4      102.40      104.88      2.26 o 
  -3   0   4      810.34      872.65      9.41 o 
  -2   0   4      128.37      157.52      2.42 o 
  -1   0   4      508.19      602.36      6.71 o 
   0   0   4     2457.01     2620.13     39.60 o 
   1   0   4      597.07      554.33     10.40 o 
   2   0   4       77.21       32.21      1.08 o 
   3   0   4       71.91       91.56      1.97 o 
   4   0   4       59.19       42.36      1.92 o 
   5   0   4       87.95       74.19      2.81 o 
   6   0   4       20.95       17.42      1.98 o 
   7   0   4        1.42        4.47      2.12 o 
  -9   1   4       14.65       10.96      2.27 o 
  -8   1   4      204.04      270.11      5.13 o 
  -7   1   4       20.71       17.07      1.55 o 
  -6   1   4      123.51      140.53      2.38 o 
  -5   1   4       56.96       41.99      1.34 o 
  -4   1   4       14.59       22.19      1.19 o 
  -3   1   4     4014.13     4089.77     29.15 o 
  -2   1   4      248.74      433.23      3.54 o 
  -1   1   4     1095.23     1037.24      7.89 o 
   0   1   4      246.24      298.88      3.46 o 
   1   1   4     4153.50     3729.62     53.57 o 
   2   1   4      134.31      155.88      1.60 o 
   3   1   4       48.96       52.00      1.13 o 
   4   1   4      158.65      260.97      2.59 o 
   5   1   4      125.40       70.32      1.68 o 
   6   1   4       34.31       51.07      1.62 o 
   7   1   4        0.15       -0.20      1.69 o 
  -9   2   4        1.36       -0.33      2.30 o 
  -8   2   4       20.30       14.93      1.94 o 
  -7   2   4        0.23       -2.11      1.41 o 
  -6   2   4        3.48       -0.80      1.15 o 
  -5   2   4       51.56       47.79      1.49 o 
  -4   2   4      211.62      229.21      2.58 o 
  -3   2   4        3.16        1.29      1.04 o 
  -2   2   4      523.73      650.90      4.86 o 
  -1   2   4      153.47      161.93      1.59 o 
   0   2   4        0.18       -0.19      0.44 o 
   1   2   4       82.86       70.91      1.36 o 
   2   2   4      254.44      237.73      2.11 o 
   3   2   4      411.83      427.03      3.39 o 
   4   2   4        0.78        0.57      0.70 o 
   5   2   4       60.16       64.72      1.50 o 
   6   2   4       37.55       59.24      1.90 o 
   7   2   4        7.04        2.09      1.63 o 
  -9   3   4       12.23        7.73      2.41 o 
  -8   3   4        0.10       -2.68      1.78 o 
  -7   3   4      124.14      112.98      2.65 o 
  -6   3   4       35.46       37.15      1.50 o 
  -5   3   4        3.67        2.08      0.96 o 
  -4   3   4      181.93      155.05      1.98 o 
  -3   3   4      298.96      324.74      3.09 o 
  -2   3   4     1790.52     1719.16     12.16 o 
  -1   3   4      163.14      174.10      1.71 o 
   0   3   4       95.29      119.44      1.29 o 
   1   3   4      413.23      440.94      3.40 o 
   2   3   4      627.18      533.09      3.94 o 
   3   3   4      178.69      228.04      2.27 o 
   4   3   4       49.57       42.50      1.17 o 
   5   3   4        0.04       -0.33      0.97 o 
   6   3   4       16.72       14.83      1.34 o 
   7   3   4       12.11       23.42      1.84 o 
  -9   4   4        2.99        2.31      2.36 o 
  -8   4   4        3.49       -2.59      1.75 o 
  -7   4   4       41.93       40.38      1.73 o 
  -6   4   4       20.77       24.50      1.43 o 
  -5   4   4        6.84        5.36      0.95 o 
  -4   4   4        3.57        4.25      1.46 o 
  -3   4   4      507.84      523.60      4.46 o 
  -2   4   4       62.86       72.00      1.40 o 
  -1   4   4      463.59      434.78      3.41 o 
   0   4   4       59.86       95.48      1.36 o 
   1   4   4      646.56      610.08      4.48 o 
   2   4   4      356.39      446.82      3.44 o 
   3   4   4      103.25      102.54      1.39 o 
   4   4   4        1.50        3.86      0.91 o 
   5   4   4        4.94        3.71      1.07 o 
   6   4   4       58.15       94.60      2.44 o 
   7   4   4       27.99       24.40      2.05 o 
  -9   5   4        6.33        4.21      2.46 o 
  -8   5   4        1.22       -2.71      1.81 o 
  -7   5   4       10.52       11.14      1.57 o 
  -6   5   4      961.93      994.73      7.89 o 
  -5   5   4        9.86        9.19      1.10 o 
  -4   5   4        8.99       15.48      1.00 o 
  -3   5   4      493.18      378.71      3.67 o 
  -2   5   4     1037.00     1190.10      9.34 o 
  -1   5   4       25.62       33.79      0.94 o 
   0   5   4      465.44      553.21      4.13 o 
   1   5   4      296.84      272.37      2.39 o 
   2   5   4      183.25      220.59      2.11 o 
   3   5   4       82.01       60.13      1.15 o 
   4   5   4        3.84        1.63      0.82 o 
   5   5   4        9.32        7.13      1.13 o 
   6   5   4       45.21       85.38      2.47 o 
   7   5   4        0.01        2.34      1.79 o 
  -9   6   4        0.43       -1.01      2.61 o 
  -8   6   4       12.97       16.86      2.07 o 
  -7   6   4        0.23       -1.36      1.63 o 
  -6   6   4       68.98      114.91      2.52 o 
  -5   6   4      621.72      603.68      5.25 o 
  -4   6   4      324.14      312.61      3.25 o 
  -3   6   4       75.04       81.14      1.62 o 
  -2   6   4      639.04      627.32      5.21 o 
  -1   6   4      629.26      644.85      4.96 o 
   0   6   4       19.98        9.05      0.63 o 
   1   6   4      529.91      522.07      4.05 o 
   2   6   4      406.58      461.95      3.73 o 
   3   6   4       38.12       46.25      1.39 o 
   4   6   4      149.29       98.37      2.56 o 
   5   6   4       89.77      140.11      2.85 o 
   6   6   4        7.21        5.25      1.76 o 
   7   6   4        3.24        2.47      2.27 o 
  -9   7   4        0.13       -1.82      2.66 o 
  -8   7   4       96.11      114.65      3.59 o 
  -7   7   4        3.25       -2.52      1.68 o 
  -6   7   4      447.36      538.13      5.13 o 
  -5   7   4      303.66      324.52      3.43 o 
  -4   7   4       10.40       21.50      1.06 o 
  -3   7   4      985.60      816.96      6.45 o 
  -2   7   4      656.13      815.39      6.82 o 
  -1   7   4      358.61      428.09      3.46 o 
   0   7   4      505.01      638.37      4.74 o 
   1   7   4      525.36      497.51      4.25 o 
   2   7   4      751.61      828.35      6.02 o 
   3   7   4      348.14      322.47      3.15 o 
   4   7   4       28.87       34.52      1.58 o 
   5   7   4        2.52       17.77      1.54 o 
   6   7   4       28.93       76.45      3.95 o 
   7   7   4        8.52        0.80      2.42 o 
  -9   8   4        0.04       -0.12      2.74 o 
  -8   8   4        1.42       -0.70      2.25 o 
  -7   8   4        3.47       -2.39      1.60 o 
  -6   8   4       40.76       35.59      1.65 o 
  -5   8   4      111.83      139.51      2.32 o 
  -4   8   4        1.67        0.91      0.87 o 
  -3   8   4       15.01       14.83      1.02 o 
  -2   8   4       36.94       65.08      2.15 o 
  -1   8   4       56.00       76.07      1.42 o 
   0   8   4       42.30       37.83      1.12 o 
   1   8   4       75.39       65.18      1.30 o 
   2   8   4       45.09       43.01      1.49 o 
   3   8   4       16.64        9.20      0.98 o 
   4   8   4        9.61       24.55      1.46 o 
   5   8   4        4.13       -1.51      1.47 o 
   6   8   4        9.15       21.82      2.36 o 
   7   8   4        0.03        1.89      2.92 o 
  -8   9   4       51.69       37.80      3.22 o 
  -7   9   4      142.54      165.86      3.89 o 
  -6   9   4        0.30        1.22      1.39 o 
  -5   9   4      169.05      167.50      2.63 o 
  -4   9   4       17.13       14.45      1.14 o 
  -3   9   4      387.51      445.98      4.16 o 
  -2   9   4      742.76      753.90      6.29 o 
  -1   9   4      170.14      158.19      1.98 o 
   0   9   4       49.67       48.53      1.30 o 
   1   9   4       59.07       70.00      1.39 o 
   2   9   4      250.56      213.81      2.19 o 
   3   9   4       17.65       32.84      1.45 o 
   4   9   4        0.25       -1.64      1.27 o 
   5   9   4        6.24        3.22      1.59 o 
   6   9   4        0.45       -0.62      2.42 o 
  -8  10   4        4.80        1.08      2.30 o 
  -7  10   4        7.71        8.07      1.86 o 
  -6  10   4        1.06        1.66      1.51 o 
  -5  10   4      149.54      145.53      2.56 o 
  -4  10   4       31.64       32.11      1.31 o 
  -3  10   4       90.99       71.87      1.88 o 
  -2  10   4        0.08       -1.27      0.85 o 
  -1  10   4        8.26        5.36      0.89 o 
   0  10   4       27.72       23.89      1.02 o 
   1  10   4      105.19       96.78      1.66 o 
   2  10   4       63.54       86.98      1.58 o 
   3  10   4       33.94       19.08      1.18 o 
   4  10   4        0.54       -2.08      1.39 o 
   5  10   4       12.01        7.22      1.79 o 
   6  10   4        8.55       13.21      2.56 o 
  -8  11   4       11.47       11.41      2.48 o 
  -7  11   4        5.71        3.66      1.98 o 
  -6  11   4       24.19       23.76      1.67 o 
  -5  11   4        6.04        5.11      1.35 o 
  -4  11   4      155.06      143.33      2.33 o 
  -3  11   4      169.12      146.79      2.51 o 
  -2  11   4      355.78      367.42      3.57 o 
  -1  11   4      197.04      180.80      2.33 o 
   0  11   4       22.02       33.91      1.26 o 
   1  11   4       82.85       89.57      1.78 o 
   2  11   4       57.54       49.16      1.34 o 
   3  11   4        7.03        6.41      1.20 o 
   4  11   4       69.07       51.05      2.42 o 
   5  11   4        0.75        2.29      1.93 o 
   6  11   4        3.06       -1.66      3.05 o 
  -8  12   4        5.44        5.75      2.58 o 
  -7  12   4        0.06        2.15      2.11 o 
  -6  12   4        5.59        6.84      1.69 o 
  -5  12   4        6.26        0.93      1.41 o 
  -4  12   4       78.79       68.72      1.88 o 
  -3  12   4        2.39       -1.51      1.01 o 
  -2  12   4       74.34       84.27      1.98 o 
  -1  12   4      158.34      146.23      2.40 o 
   0  12   4      633.86      632.83      5.30 o 
   1  12   4      141.04      144.38      2.22 o 
   2  12   4        0.14       -1.41      1.05 o 
   3  12   4       75.84       58.57      1.90 o 
   4  12   4      102.55      113.96      3.03 o 
   5  12   4       51.93       48.79      2.82 o 
   6  12   4       22.50       25.83      3.22 o 
  -7  13   4        0.20        1.01      2.24 o 
  -6  13   4       28.61       34.99      2.16 o 
  -5  13   4       14.22       13.48      1.61 o 
  -4  13   4      148.81      171.12      2.75 o 
  -3  13   4      287.57      234.29      3.24 o 
  -2  13   4       13.58       18.81      1.42 o 
  -1  13   4      246.77      221.05      2.81 o 
   0  13   4       70.61       71.46      1.99 o 
   1  13   4      235.82      202.82      2.75 o 
   2  13   4        0.18       -1.53      1.12 o 
   3  13   4       92.97      107.76      3.31 o 
   4  13   4       12.37        3.31      1.99 o 
   5  13   4       25.44       11.52      2.72 o 
  -7  14   4        5.70        9.74      2.43 o 
  -6  14   4        0.99        0.55      2.05 o 
  -5  14   4       15.99       12.41      1.73 o 
  -4  14   4       33.06       35.90      1.69 o 
  -3  14   4        3.44       -0.93      1.43 o 
  -2  14   4        0.16       -0.79      1.36 o 
  -1  14   4        1.52       -0.22      1.25 o 
   0  14   4       65.36       45.24      1.75 o 
   1  14   4        0.27       -0.87      1.23 o 
   2  14   4       22.37       17.41      1.22 o 
   3  14   4        4.78        0.34      1.64 o 
   4  14   4        3.23        4.55      1.79 o 
   5  14   4        1.43        0.74      2.81 o 
  -6  15   4       70.79       63.82      2.82 o 
  -5  15   4       36.74       40.97      2.24 o 
  -4  15   4      118.88      120.71      2.81 o 
  -3  15   4       44.80       46.40      2.00 o 
  -2  15   4      184.69      175.71      3.04 o 
  -1  15   4      167.61      166.99      2.95 o 
   0  15   4        0.59        1.67      1.36 o 
   1  15   4        0.35        3.70      1.35 o 
   2  15   4       42.07       31.70      1.75 o 
   3  15   4        9.50        8.74      1.92 o 
   4  15   4        6.31       11.04      2.15 o 
  -6  16   4        0.66        0.35      2.48 o 
  -5  16   4       14.99       16.74      2.16 o 
  -4  16   4        3.65        3.55      1.78 o 
  -3  16   4        0.03        0.54      1.75 o 
  -2  16   4        0.82        0.45      1.58 o 
  -1  16   4      100.88       90.92      2.50 o 
   0  16   4      424.68      491.80      6.81 o 
   1  16   4        0.39       -1.10      1.66 o 
   2  16   4       39.11       31.57      1.71 o 
   3  16   4        4.12        0.51      2.26 o 
   4  16   4        5.75        6.97      2.79 o 
  -5  17   4       18.88       11.36      2.35 o 
  -4  17   4        0.10       -3.05      2.04 o 
  -3  17   4        1.24       -2.99      1.99 o 
  -2  17   4       15.27       12.22      1.85 o 
  -1  17   4       16.21       12.18      1.78 o 
   0  17   4       20.17       25.19      1.92 o 
   1  17   4       11.31        8.32      1.89 o 
   2  17   4       17.85       29.03      1.88 o 
   3  17   4       41.80       40.29      3.09 o 
  -5  18   4       52.40       51.58      3.01 o 
  -4  18   4       24.27       25.01      2.47 o 
  -3  18   4        7.43        4.97      2.30 o 
  -2  18   4       10.60        7.68      2.14 o 
  -1  18   4       52.09       65.20      2.52 o 
   0  18   4       71.17       63.51      3.04 o 
   1  18   4        5.51        9.93      2.00 o 
   2  18   4        0.10        4.63      1.94 o 
   3  18   4        1.49        7.00      2.96 o 
  -4  19   4       18.38       18.44      2.85 o 
  -3  19   4        3.21        1.59      2.81 o 
  -2  19   4       25.07       28.84      2.66 o 
  -1  19   4        0.08        3.12      2.30 o 
   0  19   4        1.88        5.05      2.32 o 
   1  19   4        0.38        0.65      2.34 o 
   2  19   4       10.86       12.71      2.71 o 
  -2  20   4       35.84       35.63      3.35 o 
  -1  20   4        2.53        1.51      2.71 o 
   0  20   4       30.27       40.48      3.13 o 
  -9   1   5        0.02       -3.46      2.43 o 
  -8   1   5       38.60       47.92      2.23 o 
  -7   1   5       48.87       37.28      1.81 o 
  -6   1   5        5.83        1.33      1.22 o 
  -5   1   5      150.80      143.00      2.18 o 
  -4   1   5      569.87      574.02      4.99 o 
  -3   1   5      166.78      165.51      1.94 o 
  -2   1   5     2193.65     2484.10     17.84 o 
  -1   1   5      441.04      449.70      3.68 o 
   0   1   5      448.27      472.00      6.11 o 
   1   1   5      703.38      559.13      7.28 o 
   2   1   5        2.15        1.72      0.51 o 
   3   1   5       76.45       75.00      1.34 o 
   4   1   5       43.66       53.09      1.44 o 
   5   1   5       13.41        8.31      1.07 o 
   6   1   5        3.67        5.16      1.25 o 
   7   1   5        4.52       -0.25      1.88 o 
  -9   2   5        1.12       -3.60      2.40 o 
  -8   2   5      156.33      192.01      3.81 o 
  -7   2   5       87.56       74.44      2.24 o 
  -6   2   5        3.63       -0.27      1.20 o 
  -5   2   5      100.45      117.05      2.05 o 
  -4   2   5       68.65       80.98      1.76 o 
  -3   2   5      171.40      133.34      1.95 o 
  -2   2   5        0.29       -0.98      0.65 o 
  -1   2   5      709.04      728.18      5.88 o 
   0   2   5      115.29       79.98      1.94 o 
   1   2   5      502.26      478.84      4.68 o 
   2   2   5      331.95      306.32      2.58 o 
   3   2   5      157.86      231.29      2.28 o 
   4   2   5        3.91        0.44      0.78 o 
   5   2   5        0.21       -0.54      0.92 o 
   6   2   5        1.21       -1.11      1.44 o 
   7   2   5       12.39       11.46      1.99 o 
  -9   3   5       17.40       10.93      2.45 o 
  -8   3   5        3.13        2.83      1.89 o 
  -7   3   5      102.21      102.58      2.70 o 
  -6   3   5       43.67       35.35      1.54 o 
  -5   3   5       59.74       59.22      1.75 o 
  -4   3   5      313.46      325.73      3.24 o 
  -3   3   5        2.53       -0.50      0.69 o 
  -2   3   5        0.08       -0.94      0.63 o 
  -1   3   5       68.50       73.64      1.16 o 
   0   3   5     1068.54     1237.02      9.32 o 
   1   3   5       12.14        1.61      0.39 o 
   2   3   5      131.68       82.22      1.25 o 
   3   3   5        5.37        3.53      0.67 o 
   4   3   5       12.55        9.26      0.87 o 
   5   3   5       11.36       23.54      1.60 o 
   6   3   5        6.68        1.74      1.56 o 
   7   3   5        0.80       -0.13      1.96 o 
  -9   4   5        3.06       -0.66      2.49 o 
  -8   4   5       26.65       17.51      1.98 o 
  -7   4   5       27.72       35.27      1.75 o 
  -6   4   5       18.17       19.10      1.45 o 
  -5   4   5       34.49       33.83      1.59 o 
  -4   4   5       33.29       39.47      1.25 o 
  -3   4   5      360.38      351.06      3.23 o 
  -2   4   5      543.33      524.84      4.14 o 
  -1   4   5       41.70       67.34      1.33 o 
   0   4   5      503.54      562.78      4.54 o 
   1   4   5       77.87       91.00      1.23 o 
   2   4   5      187.83      155.60      1.69 o 
   3   4   5       55.50       51.49      1.25 o 
   4   4   5        7.82        8.87      0.97 o 
   5   4   5        6.92       14.67      1.28 o 
   6   4   5        6.71       14.80      1.72 o 
   7   4   5        5.88       -0.83      2.01 o 
  -9   5   5       25.73       26.49      2.80 o 
  -8   5   5        1.20       -0.92      1.94 o 
  -7   5   5        3.91        5.58      1.61 o 
  -6   5   5        0.05        9.01      1.41 o 
  -5   5   5      805.94      892.47      7.23 o 
  -4   5   5       23.66       27.44      1.07 o 
  -3   5   5       28.76        9.39      0.90 o 
  -2   5   5        1.28       -0.30      0.56 o 
  -1   5   5      653.87      678.68      5.12 o 
   0   5   5      743.98      785.11      5.98 o 
   1   5   5       29.74       18.97      0.73 o 
   2   5   5        1.75        2.58      0.61 o 
   3   5   5        0.30       -0.81      0.70 o 
   4   5   5       80.32       64.09      1.41 o 
   5   5   5       27.80       32.43      1.77 o 
   6   5   5        3.03        8.24      1.34 o 
   7   5   5        0.20        7.89      2.41 o 
  -9   6   5        6.99        1.60      2.79 o 
  -8   6   5       10.85        5.64      2.18 o 
  -7   6   5       41.29       43.62      2.15 o 
  -6   6   5      184.65      216.52      3.50 o 
  -5   6   5       33.20       42.37      1.57 o 
  -4   6   5        0.17       -1.49      1.00 o 
  -3   6   5        2.63        3.07      0.87 o 
  -2   6   5      112.07       84.41      2.44 o 
  -1   6   5      176.64      225.04      3.21 o 
   0   6   5        8.35        6.22      0.64 o 
   1   6   5       49.77       58.29      1.26 o 
   2   6   5       77.51       95.11      1.49 o 
   3   6   5        9.79       11.72      0.75 o 
   4   6   5       27.51       17.05      1.58 o 
   5   6   5        0.41        2.26      1.66 o 
   6   6   5       17.73       26.86      2.18 o 
  -9   7   5       17.36       13.26      3.00 o 
  -8   7   5       23.35       17.50      2.66 o 
  -7   7   5       35.64       36.26      1.99 o 
  -6   7   5        0.01        0.10      1.45 o 
  -5   7   5      280.37      269.57      3.15 o 
  -4   7   5      397.33      420.02      4.07 o 
  -3   7   5       92.03       90.01      1.91 o 
  -2   7   5       66.10       79.03      1.59 o 
  -1   7   5      316.81      291.36      2.85 o 
   0   7   5      318.62      363.66      3.12 o 
   1   7   5        6.89        3.56      0.76 o 
   2   7   5       45.65       35.90      1.13 o 
   3   7   5       68.68       80.62      1.74 o 
   4   7   5       90.76       74.17      2.18 o 
   5   7   5      107.53      137.51      3.08 o 
   6   7   5        7.32       10.92      2.18 o 
  -8   8   5        8.66        0.95      2.40 o 
  -7   8   5        1.86       -2.68      1.78 o 
  -6   8   5      316.11      336.75      4.07 o 
  -5   8   5      112.19      113.23      2.32 o 
  -4   8   5      494.83      548.91      4.98 o 
  -3   8   5      464.37      402.53      4.00 o 
  -2   8   5      416.01      454.31      4.07 o 
  -1   8   5       72.15       68.27      1.52 o 
   0   8   5       27.77       29.97      1.17 o 
   1   8   5       13.78        6.17      0.96 o 
   2   8   5       39.20       47.69      1.29 o 
   3   8   5      239.03      242.51      2.83 o 
   4   8   5      110.75      109.86      2.59 o 
   5   8   5        0.67       -1.10      1.56 o 
   6   8   5       30.06       36.89      2.74 o 
  -8   9   5        0.45       -2.04      2.39 o 
  -7   9   5        3.32        5.28      2.02 o 
  -6   9   5        0.02       -0.51      1.42 o 
  -5   9   5      147.21      156.59      3.12 o 
  -4   9   5      361.48      352.23      3.82 o 
  -3   9   5       62.35       73.80      1.96 o 
  -2   9   5      212.00      214.02      2.69 o 
  -1   9   5       88.03       91.70      1.74 o 
   0   9   5       46.59       32.71      1.13 o 
   1   9   5       27.29       39.34      1.25 o 
   2   9   5        0.06        3.05      0.78 o 
   3   9   5       48.28       78.98      2.04 o 
   4   9   5       39.96       12.54      1.49 o 
   5   9   5        1.16        2.87      1.87 o 
   6   9   5        0.34       -0.40      2.52 o 
  -8  10   5        9.73        3.74      2.43 o 
  -7  10   5        8.66       11.44      2.01 o 
  -6  10   5        1.23        1.59      1.51 o 
  -5  10   5       17.83       11.42      1.59 o 
  -4  10   5       85.93       77.69      2.30 o 
  -3  10   5        0.19       -0.68      1.10 o 
  -2  10   5       35.32       32.83      1.38 o 
  -1  10   5      133.07      106.37      1.83 o 
   0  10   5       12.85       19.23      1.04 o 
   1  10   5      132.39      151.04      2.06 o 
   2  10   5        4.13       -1.08      0.72 o 
   3  10   5       57.38       87.67      2.21 o 
   4  10   5       52.57       39.11      1.86 o 
   5  10   5        1.46       -0.07      2.11 o 
   6  10   5        0.80       -3.72      2.67 o 
  -8  11   5       13.64       18.74      2.67 o 
  -7  11   5        3.83        1.71      2.10 o 
  -6  11   5      132.28      139.41      3.95 o 
  -5  11   5       48.92       41.79      1.91 o 
  -4  11   5      118.75      120.57      2.99 o 
  -3  11   5      188.96      183.85      2.84 o 
  -2  11   5       38.47       38.25      1.53 o 
  -1  11   5       32.70       38.14      1.36 o 
   0  11   5      237.07      212.83      2.55 o 
   1  11   5      195.35      194.89      2.44 o 
   2  11   5        0.04       -0.48      0.77 o 
   3  11   5       12.17        6.84      1.44 o 
   4  11   5       29.50       45.67      2.05 o 
   5  11   5        3.44        2.72      2.29 o 
  -7  12   5        0.13        1.41      2.25 o 
  -6  12   5       14.89        9.00      2.13 o 
  -5  12   5        0.01       -1.71      1.65 o 
  -4  12   5        2.34       -1.60      1.45 o 
  -3  12   5       84.66       69.72      2.20 o 
  -2  12   5      242.73      233.58      3.25 o 
  -1  12   5       34.55       39.63      1.64 o 
   0  12   5       24.58       16.44      1.20 o 
   1  12   5        1.58        0.45      1.04 o 
   2  12   5       12.19        3.30      0.80 o 
   3  12   5       34.66       60.02      2.07 o 
   4  12   5       14.73       -0.38      2.10 o 
   5  12   5       23.43       35.31      2.93 o 
  -7  13   5        5.53        5.46      2.35 o 
  -6  13   5       21.60       30.55      2.45 o 
  -5  13   5       64.60       51.06      2.21 o 
  -4  13   5      126.04      126.34      2.88 o 
  -3  13   5       79.91       81.77      2.52 o 
  -2  13   5       55.38       32.20      1.45 o 
  -1  13   5      171.01      156.47      2.77 o 
   0  13   5      616.76      672.73      5.75 o 
   1  13   5       38.86       42.53      1.58 o 
   2  13   5        0.76        1.37      1.38 o 
   3  13   5       38.34       25.33      1.74 o 
   4  13   5       23.51       19.33      1.75 o 
   5  13   5        5.55       12.18      2.85 o 
  -7  14   5       25.96       22.48      2.65 o 
  -6  14   5        5.59        3.14      2.44 o 
  -5  14   5        2.23        7.70      2.08 o 
  -4  14   5       26.30       16.90      1.79 o 
  -3  14   5       94.12       83.45      2.56 o 
  -2  14   5      110.88      124.22      2.54 o 
  -1  14   5        0.40       -0.06      1.50 o 
   0  14   5      105.19      107.03      2.47 o 
   1  14   5      244.61      263.90      3.23 o 
   2  14   5      125.33      124.60      3.68 o 
   3  14   5       32.78       33.91      2.23 o 
   4  14   5        0.04        0.82      2.00 o 
  -6  15   5       31.97       39.20      2.97 o 
  -5  15   5       13.01       19.81      2.44 o 
  -4  15   5       11.25       11.16      2.02 o 
  -3  15   5        5.76        1.73      1.76 o 
  -2  15   5       38.98       38.87      1.83 o 
  -1  15   5        6.88       10.25      2.41 o 
   0  15   5        0.64        3.49      1.65 o 
   1  15   5        0.39        3.53      1.41 o 
   2  15   5        0.38        2.46      1.81 o 
   3  15   5       18.60       18.48      2.27 o 
   4  15   5        1.35       -0.88      2.29 o 
  -6  16   5        4.47        8.28      2.88 o 
  -5  16   5        1.39        2.27      2.49 o 
  -4  16   5       13.06        7.61      2.14 o 
  -3  16   5        0.07       -1.02      1.94 o 
  -2  16   5       70.06       62.91      2.28 o 
  -1  16   5        4.35        1.79      1.70 o 
   0  16   5        2.82        2.54      2.16 o 
   1  16   5       53.40       40.13      2.00 o 
   2  16   5        4.07        9.29      2.33 o 
   3  16   5        1.09        0.33      2.35 o 
  -5  17   5       37.46       31.98      3.14 o 
  -4  17   5       41.09       43.19      2.89 o 
  -3  17   5        2.05        1.00      2.30 o 
  -2  17   5        6.29        6.56      1.92 o 
  -1  17   5       82.02      102.06      3.13 o 
   0  17   5       15.19       14.85      2.02 o 
   1  17   5      131.60      188.31      4.75 o 
   2  17   5      106.68       93.20      4.49 o 
   3  17   5        1.01        1.04      3.06 o 
  -4  18   5        3.10        2.39      2.88 o 
  -3  18   5        0.03       -1.40      2.61 o 
  -2  18   5        9.65        7.39      2.31 o 
  -1  18   5        0.12       -1.92      2.13 o 
   0  18   5        1.13        1.59      2.17 o 
   1  18   5       18.73       39.68      2.56 o 
   2  18   5       32.17       26.01      3.06 o 
  -3  19   5       21.55       22.57      3.80 o 
  -2  19   5       18.42       18.48      2.83 o 
  -1  19   5        9.14       10.94      2.58 o 
   0  19   5        1.79        3.61      2.47 o 
  -9   0   6       88.35       82.68      4.69 o 
  -8   0   6      234.83      287.98      7.56 o 
  -7   0   6       23.52       16.93      2.52 o 
  -6   0   6       25.52       21.87      2.90 o 
  -5   0   6      416.36      410.31      5.69 o 
  -4   0   6      173.09      189.77      3.44 o 
  -3   0   6     1786.78     1965.56     19.82 o 
  -2   0   6      538.20      610.62      7.20 o 
  -1   0   6       27.41        2.01      0.74 o 
   0   0   6     1781.57     2296.91     31.65 o 
   1   0   6        5.91       16.83      2.12 o 
   2   0   6      576.65      385.21      8.74 o 
   3   0   6      170.71      215.16      4.62 o 
   4   0   6      134.21      148.25      3.20 o 
   5   0   6       12.17        6.86      1.59 o 
   6   0   6        0.14        0.18      2.30 o 
  -9   1   6       12.08       18.45      2.79 o 
  -8   1   6        1.92       18.65      2.11 o 
  -7   1   6        4.15       -1.01      1.56 o 
  -6   1   6      107.26       92.82      2.57 o 
  -5   1   6        3.96        4.97      1.10 o 
  -4   1   6        1.74       -1.33      0.89 o 
  -3   1   6      435.00      438.81      3.96 o 
  -2   1   6      309.74      346.65      3.16 o 
  -1   1   6     1184.28     1365.96      9.88 o 
   0   1   6       40.30       12.64      1.46 o 
   1   1   6       57.10       21.59      1.64 o 
   2   1   6       15.19       20.49      1.76 o 
   3   1   6       34.94       45.64      1.97 o 
   4   1   6        0.19       -0.68      0.85 o 
   5   1   6        2.48       -1.22      1.02 o 
   6   1   6        0.00       -2.27      1.51 o 
  -9   2   6        0.02       -2.36      2.71 o 
  -8   2   6      165.34      175.19      4.09 o 
  -7   2   6       10.92       10.63      1.67 o 
  -6   2   6       54.75       47.66      1.89 o 
  -5   2   6       38.88       33.95      1.35 o 
  -4   2   6      320.14      337.44      3.27 o 
  -3   2   6      285.52      307.51      2.94 o 
  -2   2   6       62.78       58.76      1.33 o 
  -1   2   6      461.27      451.34      3.96 o 
   0   2   6      370.84      348.78      5.30 o 
   1   2   6        6.30        0.93      1.33 o 
   2   2   6        1.48        2.44      1.96 o 
   3   2   6       20.25       31.70      1.37 o 
   4   2   6        0.16        0.48      0.86 o 
   5   2   6        0.54       -0.40      1.13 o 
   6   2   6        1.66        0.02      1.76 o 
  -9   3   6        5.61        2.20      2.74 o 
  -8   3   6       29.99       30.05      2.22 o 
  -7   3   6        4.30        6.75      1.64 o 
  -6   3   6        4.17       -2.14      1.43 o 
  -5   3   6       13.61       15.31      1.17 o 
  -4   3   6      806.27      835.76      6.71 o 
  -3   3   6       31.01       30.41      1.09 o 
  -2   3   6      306.83      260.00      2.64 o 
  -1   3   6       22.55        7.71      0.64 o 
   0   3   6       34.15       10.43      0.58 o 
   1   3   6       36.19       92.69      1.77 o 
   2   3   6       76.89       25.12      0.74 o 
   3   3   6      250.07      360.84      3.09 o 
   4   3   6      199.98      184.12      2.58 o 
   5   3   6        2.76        5.01      1.03 o 
   6   3   6        3.51       -1.09      1.78 o 
  -9   4   6        2.43        1.83      2.79 o 
  -8   4   6        2.83       -2.32      2.02 o 
  -7   4   6       42.17       48.87      1.98 o 
  -6   4   6       64.24       59.65      1.98 o 
  -5   4   6        3.68        3.84      1.19 o 
  -4   4   6       31.32       28.17      1.19 o 
  -3   4   6        0.18        0.26      0.81 o 
  -2   4   6      236.77      236.00      2.38 o 
  -1   4   6        0.03        0.36      0.70 o 
   0   4   6        4.98        1.06      0.48 o 
   1   4   6       39.39       19.57      0.87 o 
   2   4   6        3.07        0.39      0.66 o 
   3   4   6       89.75       71.96      1.48 o 
   4   4   6       62.73       85.40      2.38 o 
   5   4   6       29.64       16.33      1.28 o 
   6   4   6       19.69       27.46      1.84 o 
  -9   5   6        2.92        4.78      2.94 o 
  -8   5   6        0.92       -3.12      2.12 o 
  -7   5   6       59.44       58.80      2.36 o 
  -6   5   6     1631.89     1750.73     13.75 o 
  -5   5   6      138.63      150.80      2.53 o 
  -4   5   6       11.17        4.85      0.90 o 
  -3   5   6       55.91       42.20      1.36 o 
  -2   5   6       32.87       30.32      1.14 o 
  -1   5   6       39.67       39.90      1.08 o 
   0   5   6       52.12       71.99      1.26 o 
   1   5   6        1.79       16.97      0.71 o 
   2   5   6        4.99        2.14      0.63 o 
   3   5   6       88.85       63.11      1.56 o 
   4   5   6       15.57       20.86      1.04 o 
   5   5   6       67.23       51.95      1.90 o 
   6   5   6       99.65      141.99      3.00 o 
  -9   6   6        9.28        4.82      3.39 o 
  -8   6   6       20.08       21.74      2.50 o 
  -7   6   6        0.15       -2.67      1.78 o 
  -6   6   6       16.02       29.85      1.74 o 
  -5   6   6     1163.34     1248.91      9.60 o 
  -4   6   6       88.96       88.74      2.10 o 
  -3   6   6      144.34      130.71      2.08 o 
  -2   6   6      187.40      189.97      2.17 o 
  -1   6   6      587.20      559.47      4.47 o 
   0   6   6      184.92      215.91      2.30 o 
   1   6   6      266.08      246.35      2.44 o 
   2   6   6      136.79      170.57      1.99 o 
   3   6   6        8.59       20.87      1.06 o 
   4   6   6       27.93        9.73      0.89 o 
   5   6   6        0.34        7.07      1.97 o 
   6   6   6        0.07        0.45      2.03 o 
  -8   7   6       46.84       56.59      2.93 o 
  -7   7   6       18.73        6.63      1.98 o 
  -6   7   6       23.77       25.89      1.66 o 
  -5   7   6        1.16       18.25      1.99 o 
  -4   7   6       97.69       67.76      2.12 o 
  -3   7   6      250.53      241.43      2.85 o 
  -2   7   6      206.25      195.49      2.48 o 
  -1   7   6        0.21        0.49      0.76 o 
   0   7   6        0.89       -0.13      0.92 o 
   1   7   6        9.28        3.42      0.84 o 
   2   7   6      182.14      231.15      2.49 o 
   3   7   6        5.85        3.41      0.91 o 
   4   7   6        2.75        0.14      1.44 o 
   5   7   6       15.79       36.15      2.15 o 
   6   7   6        1.12        1.03      2.57 o 
  -8   8   6        5.00        2.85      2.55 o 
  -7   8   6        2.93        0.65      1.97 o 
  -6   8   6       67.33       77.52      2.76 o 
  -5   8   6      239.10      279.18      3.59 o 
  -4   8   6       18.85       24.67      1.49 o 
  -3   8   6       71.97       66.02      1.88 o 
  -2   8   6        1.89        2.28      0.97 o 
  -1   8   6        0.96        2.61      0.83 o 
   0   8   6       15.30        4.87      0.87 o 
   1   8   6       17.38       28.66      1.10 o 
   2   8   6        1.72        6.77      0.89 o 
   3   8   6        0.48        0.34      1.02 o 
   4   8   6        7.36       -0.14      1.37 o 
   5   8   6        6.12        9.71      2.09 o 
  -8   9   6       37.57       35.93      2.92 o 
  -7   9   6       66.30       65.29      2.47 o 
  -6   9   6        6.10        7.09      1.79 o 
  -5   9   6      116.58      104.43      2.71 o 
  -4   9   6       55.44       54.17      1.93 o 
  -3   9   6       19.63       12.56      1.25 o 
  -2   9   6      239.99      278.59      3.12 o 
  -1   9   6        8.36       -0.09      0.93 o 
   0   9   6        4.65        9.58      0.96 o 
   1   9   6       33.70       49.53      1.64 o 
   2   9   6      171.55      112.16      1.92 o 
   3   9   6       19.21       45.42      1.64 o 
   4   9   6        7.42       10.83      1.58 o 
   5   9   6        3.83       -0.16      2.17 o 
  -8  10   6        1.23       -3.84      2.56 o 
  -7  10   6        7.13       10.10      2.31 o 
  -6  10   6       13.33       13.21      1.95 o 
  -5  10   6       95.77       84.75      2.63 o 
  -4  10   6      113.91      112.11      2.72 o 
  -3  10   6        2.92        2.92      1.31 o 
  -2  10   6      342.60      337.31      3.63 o 
  -1  10   6       93.15       78.22      2.14 o 
   0  10   6       13.83       14.36      1.10 o 
   1  10   6      117.29       91.48      2.22 o 
   2  10   6       64.96       68.48      2.03 o 
   3  10   6        6.87        7.30      1.33 o 
   4  10   6        5.42        5.34      1.90 o 
   5  10   6       26.57       16.80      2.37 o 
  -7  11   6        0.45       -3.44      2.29 o 
  -6  11   6        0.68       -3.17      2.11 o 
  -5  11   6        2.28        0.55      1.65 o 
  -4  11   6       42.29       34.48      1.80 o 
  -3  11   6      297.88      296.29      3.90 o 
  -2  11   6      342.87      347.83      3.83 o 
  -1  11   6      244.19      255.97      3.07 o 
   0  11   6       12.48        6.16      1.32 o 
   1  11   6       52.42       34.82      1.40 o 
   2  11   6       81.87       98.29      1.92 o 
   3  11   6       14.43        5.02      1.44 o 
   4  11   6        4.02        0.12      2.08 o 
   5  11   6        0.06       -2.98      2.45 o 
  -7  12   6       34.20       37.75      2.84 o 
  -6  12   6       29.16       28.57      2.41 o 
  -5  12   6        7.46        9.10      1.88 o 
  -4  12   6       90.06       75.82      2.38 o 
  -3  12   6        0.01       -2.25      1.50 o 
  -2  12   6      192.97      198.57      3.16 o 
  -1  12   6       61.93       82.86      2.26 o 
   0  12   6       98.90      103.69      2.34 o 
   1  12   6       96.69      105.57      2.27 o 
   2  12   6        1.66        2.96      0.90 o 
   3  12   6        5.30        1.01      1.79 o 
   4  12   6        8.77       14.30      2.50 o 
  -7  13   6        2.46        4.03      2.70 o 
  -6  13   6        0.13        3.50      2.45 o 
  -5  13   6       18.94       22.73      2.22 o 
  -4  13   6       16.98       22.97      1.94 o 
  -3  13   6      107.69      105.69      2.93 o 
  -2  13   6        6.87        8.28      1.60 o 
  -1  13   6      128.10      143.22      2.73 o 
   0  13   6       20.59       18.12      1.48 o 
   1  13   6       76.57       59.76      2.04 o 
   2  13   6       23.15       15.53      1.76 o 
   3  13   6        5.42       10.24      2.05 o 
   4  13   6        0.39        0.05      2.49 o 
  -6  14   6        0.01        0.07      2.58 o 
  -5  14   6        2.34        4.38      2.27 o 
  -4  14   6       18.24       18.67      2.19 o 
  -3  14   6        0.96        2.01      1.75 o 
  -2  14   6       21.02       20.45      1.75 o 
  -1  14   6       40.58       37.81      1.73 o 
   0  14   6      240.98      268.16      3.63 o 
   1  14   6       54.28       28.20      1.67 o 
   2  14   6        0.55        2.19      2.26 o 
   3  14   6        5.60        8.08      2.26 o 
  -6  15   6       20.37       21.08      3.20 o 
  -5  15   6       21.15       17.45      2.61 o 
  -4  15   6        4.73        1.76      2.07 o 
  -3  15   6       60.63       66.21      2.52 o 
  -2  15   6      148.55      165.06      4.07 o 
  -1  15   6      143.40      116.28      3.11 o 
   0  15   6       23.92       44.42      2.02 o 
   1  15   6       39.76       75.17      2.68 o 
   2  15   6       75.39       75.00      4.23 o 
   3  15   6       11.44       12.12      2.79 o 
  -5  16   6        6.81        6.59      2.99 o 
  -4  16   6       16.65       14.94      2.67 o 
  -3  16   6        5.63        4.85      2.25 o 
  -2  16   6       27.00       23.76      2.39 o 
  -1  16   6       22.62       24.12      2.16 o 
   0  16   6       75.46       87.04      3.13 o 
   1  16   6        0.23        0.42      1.93 o 
   2  16   6       15.05       23.47      2.59 o 
  -4  17   6        0.57       -0.71      2.89 o 
  -3  17   6        6.37        8.43      2.77 o 
  -2  17   6        6.72        5.64      2.60 o 
  -1  17   6        0.00       -1.66      2.22 o 
   0  17   6        1.47        6.42      2.18 o 
   1  17   6       13.06        2.51      2.10 o 
  -3  18   6        1.23        6.43      3.37 o 
  -2  18   6        5.74        5.42      2.95 o 
  -1  18   6       16.70       18.78      2.86 o 
   0  18   6        1.44        0.19      2.47 o 
  -9   1   7        2.71        2.45      2.87 o 
  -8   1   7       56.71       76.24      3.37 o 
  -7   1   7       14.77       16.22      1.83 o 
  -6   1   7       34.30       33.18      1.68 o 
  -5   1   7       23.45       12.15      1.28 o 
  -4   1   7      220.46      228.15      2.79 o 
  -3   1   7      105.98       85.67      1.73 o 
  -2   1   7      312.38      330.32      3.10 o 
  -1   1   7       20.89       11.14      0.46 o 
   0   1   7      116.33      183.85      3.41 o 
   1   1   7      888.98      763.41      9.13 o 
   2   1   7      375.55      496.50      7.14 o 
   3   1   7        0.00        4.50      2.19 o 
   4   1   7       23.42       29.90      1.13 o 
   5   1   7       14.11        6.86      1.38 o 
  -9   2   7       39.00       33.90      3.10 o 
  -8   2   7      189.13      224.01      4.58 o 
  -7   2   7      281.07      296.07      3.95 o 
  -6   2   7        4.69        0.34      1.39 o 
  -5   2   7       15.15       10.15      1.31 o 
  -4   2   7        0.01       -1.40      0.93 o 
  -3   2   7      186.65      187.75      2.32 o 
  -2   2   7      357.93      366.84      3.34 o 
  -1   2   7        1.90        1.98      0.54 o 
   0   2   7      134.09      112.42      3.03 o 
   1   2   7      435.87      545.75      7.30 o 
   2   2   7      208.96      122.66      3.48 o 
   3   2   7       10.42        0.38      0.95 o 
   4   2   7       72.44       74.76      2.29 o 
   5   2   7       10.56        9.54      1.38 o 
  -9   3   7        3.65       -1.08      2.85 o 
  -8   3   7       18.12       14.49      2.34 o 
  -7   3   7      116.33      125.78      2.95 o 
  -6   3   7       23.26       26.45      1.66 o 
  -5   3   7        8.40       10.62      1.25 o 
  -4   3   7        0.37       -0.15      0.97 o 
  -3   3   7        0.05        0.58      0.91 o 
  -2   3   7        0.10        0.08      0.75 o 
  -1   3   7      189.74      163.55      1.89 o 
   0   3   7     1191.90     1441.39     17.23 o 
   1   3   7       89.62       33.35      2.55 o 
   2   3   7        1.53        5.92      1.99 o 
   3   3   7       76.09       78.16      1.41 o 
   4   3   7       50.41       40.80      1.41 o 
   5   3   7       13.13       19.81      1.38 o 
  -9   4   7        1.19        0.18      3.15 o 
  -8   4   7       11.49        8.19      2.44 o 
  -7   4   7        1.54        0.24      1.71 o 
  -6   4   7       22.95       24.76      1.64 o 
  -5   4   7        2.29        0.31      1.34 o 
  -4   4   7        0.03        0.14      1.02 o 
  -3   4   7      167.54      168.52      2.30 o 
  -2   4   7      206.97      202.79      2.38 o 
  -1   4   7       34.77       46.33      1.21 o 
   0   4   7       18.03       15.28      1.48 o 
   1   4   7       13.57       17.73      1.21 o 
   2   4   7       32.91       28.82      1.23 o 
   3   4   7        7.49        5.43      0.70 o 
   4   4   7        5.78        3.64      1.08 o 
   5   4   7        8.85       22.16      1.35 o 
  -8   5   7        0.45       -3.33      2.22 o 
  -7   5   7       35.32       31.72      2.06 o 
  -6   5   7       68.33       83.86      2.56 o 
  -5   5   7       37.90       30.91      1.57 o 
  -4   5   7        7.66        4.26      1.10 o 
  -3   5   7      112.21      109.33      1.85 o 
  -2   5   7      147.88      118.52      1.79 o 
  -1   5   7        0.04        1.75      0.92 o 
   0   5   7       36.65       42.99      1.19 o 
   1   5   7       25.77       28.59      1.48 o 
   2   5   7       41.05       42.16      1.15 o 
   3   5   7       12.81       13.36      0.90 o 
   4   5   7       10.70        6.81      1.02 o 
   5   5   7       30.60       38.82      2.23 o 
  -8   6   7        6.75        2.05      2.66 o 
  -7   6   7        5.87        4.59      2.00 o 
  -6   6   7       61.23       53.24      2.65 o 
  -5   6   7       65.61       89.51      3.07 o 
  -4   6   7       19.38       19.03      1.34 o 
  -3   6   7      392.64      378.92      3.77 o 
  -2   6   7      420.09      475.19      4.16 o 
  -1   6   7       40.53       47.29      1.30 o 
   0   6   7        3.71       -1.08      0.72 o 
   1   6   7        4.00        0.66      0.67 o 
   2   6   7       52.26       75.36      1.55 o 
   3   6   7        1.20        2.97      1.04 o 
   4   6   7        1.27        0.82      0.99 o 
   5   6   7       62.78       53.38      2.46 o 
  -8   7   7       26.47       25.58      2.75 o 
  -7   7   7        1.65       -1.70      2.17 o 
  -6   7   7       35.45       36.31      1.96 o 
  -5   7   7      381.75      388.71      4.59 o 
  -4   7   7      352.96      366.05      3.97 o 
  -3   7   7      112.30      109.13      2.19 o 
  -2   7   7       33.33       30.30      1.19 o 
  -1   7   7      120.68      117.53      1.85 o 
   0   7   7      104.68      104.35      1.76 o 
   1   7   7       68.42       64.62      1.51 o 
   2   7   7        1.42        3.39      1.06 o 
   3   7   7       39.99       50.79      1.57 o 
   4   7   7       97.07       81.35      3.13 o 
   5   7   7       59.01       72.99      3.47 o 
  -8   8   7        5.45       13.86      2.51 o 
  -7   8   7       40.36       37.35      2.70 o 
  -6   8   7      182.71      191.74      3.52 o 
  -5   8   7      151.89      176.31      3.21 o 
  -4   8   7     1511.38     1656.96     12.52 o 
  -3   8   7     1102.98     1137.71      9.23 o 
  -2   8   7      495.27      520.02      4.85 o 
  -1   8   7       87.16       65.06      1.64 o 
   0   8   7       39.60       24.27      1.08 o 
   1   8   7       81.95       80.65      1.73 o 
   2   8   7       68.09       63.39      1.72 o 
   3   8   7      138.60      138.64      2.59 o 
   4   8   7       56.48       33.73      2.11 o 
   5   8   7        5.28        1.54      2.11 o 
  -8   9   7       15.20        9.78      3.66 o 
  -7   9   7        0.81        2.93      2.39 o 
  -6   9   7       11.44       17.05      1.97 o 
  -5   9   7      355.42      344.41      4.32 o 
  -4   9   7        4.01       14.72      1.58 o 
  -3   9   7        9.18        9.69      1.31 o 
  -2   9   7       20.88       31.76      1.59 o 
  -1   9   7      188.73      142.82      2.22 o 
   0   9   7       88.79      119.45      2.12 o 
   1   9   7        0.00        4.28      1.07 o 
   2   9   7        0.73        6.17      1.08 o 
   3   9   7        0.24        5.95      1.33 o 
   4   9   7        0.00        0.51      1.25 o 
  -7  10   7        0.63       -0.91      2.57 o 
  -6  10   7        4.63        8.30      2.22 o 
  -5  10   7        1.38       -0.31      1.76 o 
  -4  10   7        8.18        8.40      1.63 o 
  -3  10   7       45.95       33.69      1.66 o 
  -2  10   7       46.65       39.50      1.57 o 
  -1  10   7       20.83       19.61      1.26 o 
   0  10   7       11.66        5.29      1.15 o 
   1  10   7        0.81        2.11      1.15 o 
   2  10   7        3.65        2.94      1.08 o 
   3  10   7        1.23        9.91      1.64 o 
   4  10   7        3.66        2.92      2.08 o 
  -7  11   7        0.01        3.22      3.18 o 
  -6  11   7       32.78       35.82      2.60 o 
  -5  11   7       23.35       11.43      1.97 o 
  -4  11   7        2.14        0.27      1.71 o 
  -3  11   7       88.96       78.67      2.41 o 
  -2  11   7      194.60      199.72      3.03 o 
  -1  11   7       43.45       27.05      1.41 o 
   0  11   7       28.20       25.63      1.65 o 
   1  11   7        0.36        0.30      1.43 o 
   2  11   7       43.57       34.40      1.48 o 
   3  11   7        2.51        1.72      1.72 o 
   4  11   7        5.91       20.41      2.71 o 
  -7  12   7        7.81        8.59      3.30 o 
  -6  12   7       50.78       57.64      2.81 o 
  -5  12   7        9.33        7.09      2.28 o 
  -4  12   7        2.31       -0.71      2.07 o 
  -3  12   7        3.61        0.27      1.58 o 
  -2  12   7        3.53        4.33      1.45 o 
  -1  12   7        3.09        7.18      1.34 o 
   0  12   7       12.46       21.02      1.74 o 
   1  12   7       15.62       10.07      1.49 o 
   2  12   7        0.88       -0.07      1.48 o 
   3  12   7        4.46       12.85      2.04 o 
  -6  13   7       25.46       37.60      3.17 o 
  -5  13   7       77.60       77.40      3.47 o 
  -4  13   7       67.51       62.88      2.59 o 
  -3  13   7       17.67       19.37      1.90 o 
  -2  13   7        0.65        2.56      1.75 o 
  -1  13   7      352.23      365.90      4.15 o 
   0  13   7      585.46      574.96      6.44 o 
   1  13   7       68.20       75.68      4.14 o 
   2  13   7        3.48        0.72      2.47 o 
   3  13   7        7.34       11.12      2.26 o 
  -6  14   7       34.66       39.99      3.89 o 
  -5  14   7        1.82        2.42      2.95 o 
  -4  14   7       29.56       41.65      2.90 o 
  -3  14   7      194.32      197.41      4.14 o 
  -2  14   7       83.65       77.12      2.73 o 
  -1  14   7       45.66       47.81      2.21 o 
   0  14   7       14.09       22.74      2.01 o 
   1  14   7      100.17      131.58      4.15 o 
   2  14   7       67.10       63.42      3.72 o 
  -5  15   7       19.54       26.59      3.38 o 
  -4  15   7        7.07        6.25      2.87 o 
  -3  15   7        1.25        0.33      2.47 o 
  -2  15   7       62.89       69.16      3.09 o 
  -1  15   7       13.27        6.25      2.17 o 
   0  15   7       17.83       32.94      2.23 o 
   1  15   7        8.02        4.95      2.09 o 
   2  15   7        0.58        0.58      2.76 o 
  -4  16   7        0.00       -1.78      3.11 o 
  -3  16   7       13.50        9.19      2.95 o 
  -2  16   7        7.17        5.43      2.60 o 
  -1  16   7        2.31        0.97      2.40 o 
   0  16   7        3.37        4.62      2.26 o 
   1  16   7       37.94       42.48      2.72 o 
  -3  17   7        0.01        2.10      3.53 o 
  -2  17   7        0.92       -0.50      3.03 o 
  -1  17   7       29.90       41.03      3.18 o 
  -8   0   8        9.41       12.18      3.52 o 
  -7   0   8       31.66       27.68      3.02 o 
  -6   0   8        0.28       -2.15      2.08 o 
  -5   0   8       29.72        8.79      1.85 o 
  -4   0   8        2.75        5.82      1.67 o 
  -3   0   8       14.48       25.41      1.82 o 
  -2   0   8       87.14       93.81      2.13 o 
  -1   0   8      133.42       91.35      4.55 o 
   0   0   8      193.91      359.34      7.85 o 
   1   0   8      545.98      868.27     13.25 o 
   2   0   8      982.05      778.95     12.42 o 
   3   0   8      164.33      181.94      7.03 o 
   4   0   8       22.90       19.07      4.18 o 
   5   0   8        5.27        2.37      1.25 o 
  -8   1   8       13.40       17.04      2.54 o 
  -7   1   8        0.01        0.80      1.90 o 
  -6   1   8       28.56       25.58      1.70 o 
  -5   1   8       63.01       53.70      1.83 o 
  -4   1   8       31.63       23.37      1.31 o 
  -3   1   8       29.77       28.18      1.16 o 
  -2   1   8       14.68        9.85      0.76 o 
  -1   1   8       15.12       23.71      2.00 o 
   0   1   8       11.29       21.71      2.47 o 
   1   1   8      128.53      166.09      3.84 o 
   2   1   8      104.41       84.77      3.52 o 
   3   1   8       22.93       31.11      2.60 o 
   4   1   8        0.55        0.46      2.72 o 
  -8   2   8       33.46       33.79      2.73 o 
  -7   2   8        0.29        4.43      1.93 o 
  -6   2   8        5.89        2.21      1.59 o 
  -5   2   8      140.07      141.89      2.61 o 
  -4   2   8      137.87      110.77      2.19 o 
  -3   2   8       48.15       45.62      1.49 o 
  -2   2   8       73.91       53.34      1.49 o 
  -1   2   8      157.82      181.02      4.08 o 
   0   2   8      209.28      138.48      3.84 o 
   1   2   8       14.06       69.31      4.12 o 
   2   2   8       12.52       -0.03      2.23 o 
   3   2   8      101.99      152.77      4.70 o 
   4   2   8       33.61       22.86      3.24 o 
  -8   3   8        3.59        2.96      2.53 o 
  -7   3   8       16.20       19.76      2.04 o 
  -6   3   8       58.76       61.63      2.32 o 
  -5   3   8       43.77       22.55      1.46 o 
  -4   3   8      113.92      102.67      2.14 o 
  -3   3   8       37.38       46.93      1.43 o 
  -2   3   8      339.18      343.76      3.29 o 
  -1   3   8      867.61      735.90      6.83 o 
   0   3   8      574.96      845.26      9.89 o 
   1   3   8       18.13        0.55      2.12 o 
   2   3   8       56.70       24.19      2.67 o 
   3   3   8      226.84      339.52      6.08 o 
   4   3   8      123.69      116.81      5.89 o 
  -8   4   8       12.24       11.23      2.64 o 
  -7   4   8       13.60       10.93      2.01 o 
  -6   4   8       82.15      101.26      2.68 o 
  -5   4   8        7.01        3.68      1.27 o 
  -4   4   8      111.15      108.50      2.20 o 
  -3   4   8       36.03       28.46      1.33 o 
  -2   4   8       13.92       10.69      1.05 o 
  -1   4   8       22.65       20.53      1.15 o 
   0   4   8       13.74       29.03      2.67 o 
   1   4   8       14.65       32.43      2.82 o 
   2   4   8        1.04        0.47      2.26 o 
   3   4   8       25.13        5.99      2.48 o 
   4   4   8       10.42       32.37      2.53 o 
  -8   5   8        0.17       -1.29      2.71 o 
  -7   5   8        7.69        6.69      2.13 o 
  -6   5   8      228.30      211.04      4.49 o 
  -5   5   8       19.82       27.84      1.55 o 
  -4   5   8       41.20       46.67      1.66 o 
  -3   5   8       43.05       48.50      1.59 o 
  -2   5   8      330.49      330.77      3.49 o 
  -1   5   8       61.37       43.10      1.35 o 
   0   5   8       41.67       59.92      2.26 o 
   1   5   8        8.76       -0.43      1.60 o 
   2   5   8        0.94       18.76      2.45 o 
   3   5   8        8.71        1.42      1.68 o 
   4   5   8        1.56        2.14      1.58 o 
  -8   6   8        1.25        6.15      3.23 o 
  -7   6   8        0.30       -3.22      2.48 o 
  -6   6   8       19.90       21.09      2.09 o 
  -5   6   8      361.83      353.44      4.45 o 
  -4   6   8        3.82       10.43      1.40 o 
  -3   6   8       43.82       54.48      1.74 o 
  -2   6   8      601.85      691.39      5.70 o 
  -1   6   8      393.86      340.82      3.41 o 
   0   6   8       47.84       73.69      2.45 o 
   1   6   8        1.12        1.32      0.96 o 
   2   6   8        0.00        4.75      1.75 o 
   3   6   8        9.13       22.82      1.75 o 
   4   6   8        1.39        0.20      1.08 o 
  -8   7   8       12.81       11.68      3.92 o 
  -7   7   8        7.96        5.23      3.28 o 
  -6   7   8        6.40        0.22      2.51 o 
  -5   7   8       42.57       58.38      2.14 o 
  -4   7   8        0.01        3.33      1.32 o 
  -3   7   8      117.64      120.32      2.78 o 
  -2   7   8      218.23      231.55      2.74 o 
  -1   7   8        1.65        4.98      0.97 o 
   0   7   8       34.32       23.77      1.14 o 
   1   7   8        8.43        8.45      0.84 o 
   2   7   8       16.96       23.75      1.14 o 
   3   7   8        1.30       -0.12      0.95 o 
   4   7   8        0.02        0.61      1.17 o 
  -7   8   8        1.49       -0.62      2.85 o 
  -6   8   8        0.25       -0.70      2.21 o 
  -5   8   8        0.44        6.02      1.58 o 
  -4   8   8      128.67      124.96      2.91 o 
  -3   8   8       12.88       13.68      1.69 o 
  -2   8   8        6.57       14.67      1.16 o 
  -1   8   8       28.12       57.05      1.95 o 
   0   8   8      112.07       75.83      2.18 o 
   1   8   8       41.95       57.73      1.70 o 
   2   8   8        1.89        0.08      0.97 o 
   3   8   8       12.73       30.74      1.45 o 
   4   8   8        3.29        0.96      1.58 o 
  -7   9   8       20.28       15.21      3.19 o 
  -6   9   8        6.61        9.84      3.05 o 
  -5   9   8       59.93       51.65      2.37 o 
  -4   9   8      139.29      132.74      3.49 o 
  -3   9   8        0.04       -0.56      1.58 o 
  -2   9   8       72.54       80.02      2.17 o 
  -1   9   8        2.73        1.18      1.08 o 
   0   9   8        1.27        5.04      1.09 o 
   1   9   8        5.38       11.19      1.12 o 
   2   9   8       48.72       27.95      1.59 o 
   3   9   8        9.58       20.51      1.34 o 
  -7  10   8        3.15        6.96      3.36 o 
  -6  10   8       38.00       44.71      4.55 o 
  -5  10   8       13.99       13.40      2.11 o 
  -4  10   8        1.06       -0.87      1.62 o 
  -3  10   8       43.31       50.47      1.93 o 
  -2  10   8      103.16       91.01      2.49 o 
  -1  10   8       46.23       58.80      1.74 o 
   0  10   8        6.28        2.66      1.20 o 
   1  10   8       83.24      111.65      2.41 o 
   2  10   8       69.70       52.41      1.99 o 
   3  10   8        0.32        3.73      1.75 o 
  -6  11   8       28.47       37.55      3.35 o 
  -5  11   8        9.79        3.27      3.04 o 
  -4  11   8       13.64        4.80      1.93 o 
  -3  11   8       19.95       15.20      1.68 o 
  -2  11   8       17.93        6.62      1.52 o 
  -1  11   8       47.29       86.93      2.35 o 
   0  11   8        6.47        0.41      1.35 o 
   1  11   8        5.63        0.36      2.37 o 
   2  11   8        7.75       11.79      1.54 o 
   3  11   8        1.26        3.81      2.73 o 
  -6  12   8       96.95       92.67      4.43 o 
  -5  12   8       99.13      117.96      5.31 o 
  -4  12   8       87.45       74.24      3.58 o 
  -3  12   8       69.53       67.07      2.73 o 
  -2  12   8        9.02        7.07      2.82 o 
  -1  12   8        8.10        5.61      1.68 o 
   0  12   8       51.94       73.64      2.72 o 
   1  12   8       73.87       49.78      2.26 o 
   2  12   8        9.51       17.17      1.59 o 
  -5  13   8        1.61        0.34      2.96 o 
  -4  13   8        0.29        0.69      2.61 o 
  -3  13   8       24.40       23.32      2.53 o 
  -2  13   8       55.00       40.12      2.52 o 
  -1  13   8       29.18       34.44      2.18 o 
   0  13   8        0.34       -0.22      1.91 o 
   1  13   8       10.22       13.03      2.42 o 
   2  13   8        7.11        4.47      2.48 o 
  -5  14   8        0.00       -2.85      3.40 o 
  -4  14   8        1.74        4.40      3.19 o 
  -3  14   8        2.98        0.66      2.43 o 
  -2  14   8        0.31       -1.02      2.26 o 
  -1  14   8        0.01        2.12      1.91 o 
   0  14   8       47.32       56.93      2.72 o 
   1  14   8        5.78        5.58      2.59 o 
  -4  15   8        2.58        2.93      3.39 o 
  -3  15   8       15.48       18.28      2.86 o 
  -2  15   8       15.40       14.73      2.58 o 
  -1  15   8        1.05        5.19      1.99 o 
   0  15   8       24.14       19.69      2.51 o 
  -8   1   9       15.28       20.05      2.92 o 
  -7   1   9       12.78       20.28      2.38 o 
  -6   1   9       70.12       77.60      2.54 o 
  -5   1   9       14.50       13.89      1.48 o 
  -4   1   9       19.04       13.64      1.28 o 
  -3   1   9       28.28       22.79      1.18 o 
  -2   1   9        0.08        0.71      1.13 o 
  -1   1   9       16.46       20.19      2.47 o 
   0   1   9       99.89      114.33      3.88 o 
   1   1   9      262.53      267.66      5.08 o 
   2   1   9       73.95       74.71      3.84 o 
   3   1   9       13.38        8.35      2.76 o 
  -8   2   9       28.33       34.90      3.23 o 
  -7   2   9      111.20      116.19      4.39 o 
  -6   2   9       23.65       37.02      2.01 o 
  -5   2   9       33.38       15.49      1.65 o 
  -4   2   9       51.54       63.66      1.96 o 
  -3   2   9        4.86       10.94      1.04 o 
  -2   2   9       60.29       48.30      1.50 o 
  -1   2   9        0.39        2.17      2.09 o 
   0   2   9       10.24        4.52      2.22 o 
   1   2   9       17.02       52.93      2.76 o 
   2   2   9        1.80        2.44      2.70 o 
   3   2   9        6.48        1.54      2.94 o 
  -8   3   9        0.28        1.72      3.67 o 
  -7   3   9       13.39       15.69      2.40 o 
  -6   3   9        0.78        4.16      1.72 o 
  -5   3   9        1.07       -0.22      1.31 o 
  -4   3   9       33.40       34.57      1.51 o 
  -3   3   9       14.18        7.75      1.05 o 
  -2   3   9        6.92        8.67      1.03 o 
  -1   3   9       55.32       57.60      2.78 o 
   0   3   9      202.59      249.10      4.95 o 
   1   3   9       11.11        4.34      2.43 o 
   2   3   9        0.13        1.78      3.72 o 
   3   3   9       30.25       39.54      3.39 o 
  -7   4   9        6.12        7.65      2.33 o 
  -6   4   9        0.42       -0.89      1.74 o 
  -5   4   9        1.29        1.21      1.57 o 
  -4   4   9      115.55      119.53      2.46 o 
  -3   4   9      188.73      165.02      2.43 o 
  -2   4   9      144.33      170.54      2.20 o 
  -1   4   9       30.99       48.22      2.83 o 
   0   4   9      127.21       96.48      4.08 o 
   1   4   9       19.25       18.25      2.86 o 
   2   4   9       12.33       17.58      3.01 o 
   3   4   9       19.48       21.64      3.27 o 
  -7   5   9        4.34        6.94      2.44 o 
  -6   5   9       10.72       16.50      2.27 o 
  -5   5   9       36.16       36.30      1.84 o 
  -4   5   9        3.25        2.23      1.18 o 
  -3   5   9        0.25        0.93      1.12 o 
  -2   5   9       23.23       34.17      1.54 o 
  -1   5   9      141.32      136.54      3.15 o 
   0   5   9      102.24       78.86      3.73 o 
   1   5   9       19.42       49.54      3.26 o 
   2   5   9        0.76       -0.09      2.95 o 
   3   5   9        1.33       -1.41      2.95 o 
  -7   6   9       20.41       11.03      3.61 o 
  -6   6   9       24.41       18.40      2.80 o 
  -5   6   9       14.42       18.48      1.91 o 
  -4   6   9       25.95       18.31      1.70 o 
  -3   6   9      131.21      123.29      2.33 o 
  -2   6   9      216.92      183.98      2.53 o 
  -1   6   9       24.53       41.49      1.43 o 
   0   6   9        3.31        1.55      1.84 o 
   1   6   9       23.17       36.60      3.57 o 
   2   6   9        6.35        2.37      2.76 o 
   3   6   9        4.75        6.62      4.07 o 
  -7   7   9       16.38       12.49      3.37 o 
  -6   7   9        2.07       -0.53      2.59 o 
  -5   7   9       65.35       65.40      3.92 o 
  -4   7   9       55.19       53.91      2.43 o 
  -3   7   9      147.79      136.50      2.76 o 
  -2   7   9      107.62      118.40      2.61 o 
  -1   7   9       27.46       24.16      1.31 o 
   0   7   9        6.88        3.09      1.51 o 
   1   7   9        0.56        2.11      1.37 o 
   2   7   9        0.30        1.53      2.06 o 
   3   7   9        1.72        3.84      3.22 o 
  -7   8   9       32.51       22.61      3.64 o 
  -6   8   9      127.75      142.33      6.42 o 
  -5   8   9        3.01        2.24      2.58 o 
  -4   8   9      162.21      165.87      3.37 o 
  -3   8   9       95.30      105.85      3.28 o 
  -2   8   9       59.74       67.93      2.07 o 
  -1   8   9       65.57       40.95      1.64 o 
   0   8   9       30.01       43.22      1.92 o 
   1   8   9        2.26        2.01      1.40 o 
   2   8   9        1.28        4.36      2.64 o 
  -6   9   9        5.61        6.85      4.35 o 
  -5   9   9      237.04      228.36      6.02 o 
  -4   9   9      260.71      293.85      4.81 o 
  -3   9   9       64.74       61.85      2.96 o 
  -2   9   9        0.00        1.81      1.25 o 
  -1   9   9        1.35        0.52      1.42 o 
   0   9   9        1.85        9.40      1.77 o 
   1   9   9        5.89        3.98      1.31 o 
   2   9   9        0.48       -0.66      1.55 o 
  -6  10   9        0.81        3.39      3.45 o 
  -5  10   9       29.15       20.92      3.26 o 
  -4  10   9       49.63       74.77      3.38 o 
  -3  10   9       47.93       44.65      2.41 o 
  -2  10   9       24.35       21.85      1.92 o 
  -1  10   9       16.86       29.82      2.49 o 
   0  10   9        1.39        4.09      2.67 o 
   1  10   9       49.35       47.53      2.26 o 
   2  10   9       41.18       28.14      1.92 o 
  -5  11   9        4.46        2.87      3.28 o 
  -4  11   9        0.01        0.15      2.34 o 
  -3  11   9        8.97        7.85      2.18 o 
  -2  11   9       17.99       18.52      2.06 o 
  -1  11   9       19.42       25.31      2.88 o 
   0  11   9       26.56       27.52      2.12 o 
   1  11   9        0.32        1.34      1.97 o 
  -5  12   9       50.92       45.52      4.45 o 
  -4  12   9       11.33       11.49      2.63 o 
  -3  12   9        0.35        0.71      2.29 o 
  -2  12   9        0.03       -3.08      2.56 o 
  -1  12   9        4.91        6.32      2.39 o 
   0  12   9        2.70       10.58      2.89 o 
  -4  13   9        8.99        9.78      3.08 o 
  -3  13   9       19.81       17.19      2.64 o 
  -2  13   9        4.60        2.82      2.57 o 
  -1  13   9        5.94        3.04      2.33 o 
   0  13   9       38.94       42.51      3.08 o 
  -7   0  10        4.28        6.81      3.95 o 
  -6   0  10       42.31       60.45      4.38 o 
  -5   0  10      121.07      108.24      4.38 o 
  -4   0  10      156.44      168.33      4.65 o 
  -3   0  10       33.45       23.86      2.51 o 
  -2   0  10       21.06       26.78      3.79 o 
  -1   0  10      183.43      159.34      7.96 o 
   0   0  10      234.21      321.03      8.14 o 
   1   0  10       13.70        7.25      4.17 o 
   2   0  10        8.75        6.04      4.53 o 
  -7   1  10       31.54       34.12      2.65 o 
  -6   1  10       16.22       15.03      2.11 o 
  -5   1  10       85.52       96.35      3.32 o 
  -4   1  10      144.81      122.96      2.53 o 
  -3   1  10      238.59      276.52      4.93 o 
  -2   1  10      144.95      109.96      5.12 o 
  -1   1  10       25.16       33.47      2.98 o 
   0   1  10       11.65       22.11      2.85 o 
   1   1  10      122.46      161.57      5.13 o 
   2   1  10       66.75       37.15      3.60 o 
  -7   2  10       22.73       13.56      2.66 o 
  -6   2  10       58.68       73.06      2.91 o 
  -5   2  10        6.19        2.33      1.76 o 
  -4   2  10        4.85       -1.89      1.26 o 
  -3   2  10        7.16       14.30      1.33 o 
  -2   2  10       29.52       27.25      3.18 o 
  -1   2  10       15.62       16.16      2.64 o 
   0   2  10       12.83       31.70      3.06 o 
   1   2  10        3.40        3.60      2.83 o 
   2   2  10        3.78       -3.57      3.13 o 
  -7   3  10        0.05        3.67      2.55 o 
  -6   3  10        0.96        3.41      2.02 o 
  -5   3  10        0.22        1.84      1.81 o 
  -4   3  10        1.52        0.58      1.67 o 
  -3   3  10       18.62       12.88      1.25 o 
  -2   3  10        3.10        1.09      1.36 o 
  -1   3  10       15.07        9.78      2.99 o 
   0   3  10       22.39       32.24      3.03 o 
   1   3  10        1.93        1.68      2.80 o 
   2   3  10        2.07        3.89      3.17 o 
  -7   4  10        3.50        4.90      2.59 o 
  -6   4  10       19.58       35.55      2.38 o 
  -5   4  10       47.38       22.91      2.29 o 
  -4   4  10        0.50        1.87      1.54 o 
  -3   4  10       26.22       32.89      1.40 o 
  -2   4  10      113.32       92.83      2.77 o 
  -1   4  10       92.85       75.35      3.83 o 
   0   4  10       21.65       42.44      3.14 o 
   1   4  10        4.18       26.08      3.12 o 
   2   4  10        1.33        2.26      3.89 o 
  -6   5  10       36.66       33.86      3.26 o 
  -5   5  10        0.34       -1.94      2.12 o 
  -4   5  10       56.22       56.40      2.58 o 
  -3   5  10       19.99       18.14      1.36 o 
  -2   5  10        1.70        8.64      1.37 o 
  -1   5  10        0.15        2.75      4.55 o 
   0   5  10        4.48        8.36      3.70 o 
   1   5  10       16.48       13.57      3.64 o 
   2   5  10        9.02       19.60      4.20 o 
  -6   6  10       18.32       28.49      3.29 o 
  -5   6  10      171.76      140.68      4.03 o 
  -4   6  10      109.94      115.29      4.18 o 
  -3   6  10        0.44        3.70      1.80 o 
  -2   6  10      156.11      167.84      2.51 o 
  -1   6  10      142.34      127.82      2.63 o 
   0   6  10       87.22      100.48      5.53 o 
   1   6  10       62.61       75.23      7.40 o 
  -6   7  10       30.93       27.61      3.44 o 
  -5   7  10        0.08        9.86      2.66 o 
  -4   7  10      119.40      108.04      3.83 o 
  -3   7  10      178.32      182.44      4.08 o 
  -2   7  10      102.47      120.83      3.78 o 
  -1   7  10        6.70       19.30      3.25 o 
   0   7  10       39.01       26.43      3.63 o 
   1   7  10        3.54        6.95      5.48 o 
  -5   8  10        1.73        2.33      3.37 o 
  -4   8  10       17.84       18.45      2.48 o 
  -3   8  10        3.64        2.23      2.13 o 
  -2   8  10        0.10       -1.52      1.71 o 
  -1   8  10        0.33        0.16      1.54 o 
   0   8  10        1.13        1.69      1.63 o 
   1   8  10        5.45        8.74      4.15 o 
  -5   9  10        5.15        2.66      2.79 o 
  -4   9  10       16.73        7.30      2.53 o 
  -3   9  10        0.19        2.53      2.47 o 
  -2   9  10        0.46        1.67      1.81 o 
  -1   9  10        5.92        5.54      2.79 o 
   0   9  10        0.85        0.36      1.93 o 
  -4  10  10        3.64        7.24      2.39 o 
  -3  10  10        0.74       -0.16      2.29 o 
  -2  10  10        0.03       -1.43      2.11 o 
  -1  10  10       13.87       27.09      2.73 o 
   0  10  10       15.09        5.43      1.48 o 
  -3  11  10        1.79        2.12      2.48 o 
  -2  11  10        1.85       -0.63      2.55 o 
  -1  11  10        5.04        7.16      2.49 o 
  -6   1  11       17.94       13.16      2.40 o 
  -5   1  11        1.99        8.13      2.36 o 
  -4   1  11        0.51        1.44      1.88 o 
  -3   1  11        4.10        1.24      1.86 o 
  -2   1  11        7.50       18.98      3.79 o 
  -1   1  11        4.95        7.70      3.75 o 
   0   1  11        0.25       -0.44      3.88 o 
  -5   2  11        9.73        7.49      2.03 o 
  -4   2  11        3.97       -1.06      1.66 o 
  -3   2  11        9.50       18.02      1.25 o 
  -2   2  11       40.20       41.52      4.13 o 
  -1   2  11       39.48       60.82      4.36 o 
   0   2  11        2.91        2.88      3.63 o 
  -5   3  11        8.33        4.41      2.03 o 
  -4   3  11       14.53       13.97      2.10 o 
  -3   3  11        1.38        1.65      1.66 o 
  -2   3  11        0.10        4.43      4.40 o 
  -1   3  11        1.54        9.17      4.65 o 
   0   3  11        1.01       -1.50      3.64 o 
  -5   4  11       19.88       14.65      2.29 o 
  -4   4  11        6.32        4.56      1.72 o 
  -3   4  11       31.81       16.45      1.49 o 
  -2   4  11       55.61       83.75      8.07 o 
  -1   4  11       21.90       14.26      3.89 o 
   0   4  11        5.36        9.86      4.46 o 
  -5   5  11       26.33       42.29      2.75 o 
  -4   5  11       11.64        4.49      1.75 o 
  -3   5  11        0.00        2.68      2.08 o 
  -2   5  11        1.24       11.71      4.30 o 
  -1   5  11        7.50       12.26      3.86 o 
   0   5  11        1.38       -5.68      3.79 o 
  -4   6  11        0.11       -2.79      2.15 o 
  -3   6  11        0.00        1.38      2.29 o 
  -2   6  11       11.69       18.94      2.29 o 
  -1   6  11       24.60       20.22      3.93 o 
  -4   7  11        0.56       -2.14      2.07 o 
  -3   7  11        5.06        9.14      1.68 o 
  -2   7  11       13.78       17.80      2.52 o 
  -1   7  11        8.63       14.94      3.99 o 
                                                 
